# Supplementary material for: A quantitative literature-curated gold standard for kinase-substrate pairs
Source: Genome Biol. 2011 Apr 14;12(4):R39. doi: 10.1186/gb-2011-12-4-r39 (PMC3218865; doi:10.1186/gb-2011-12-4-r39)
Supplement: Additional file 1 — Supplementary tables. Table S1: kinases in Yeast KID. The list of kinases was compiled from the review by Rubenstein and Schmidt [2]. Kinases highlighted in blue were not curated in full. Table S2: distribution of kinase interactions in Yeast KID. Of the 127 kinases in budding yeast, all have been curated for HTP and 108 have been curated in LTP categories in Yeast KID, with the remaining 19 in progress (highlighted in blue). The mitogen activated protein kinases (MAPKs) have the highest number of interactions, whereas less characterized kinases (Rio1) have only a few interactions inputted. Table S3: positive training set of curated kinase-substrate pairs. List of bona fide kinase-substrate pairs defined based on curator's consensus. PMIDs for all pairs and the type of interactions used for selection are shown. [file gb-2011-12-4-r39-S1.XLSX]

## Sheet: Table S1
TABLE S1: List of yeast kinases used in the study
Kinase (ORF)	Kinase (Gene)	Description	Essential?	Rubenstein & Schmidt Review	Kinase (ORF)
YNL298W	CLA4	Cdc42p activated signal transducing kinase of the PAK (p21-activated kinase) family, involved in septin ring assembly and cytokinesis	N	Y	YNL298W
YHR030C	SLT2	Serine/threonine MAP kinase involved in regulating the maintenance of cell wall integrity and progression through the cell cycle	N	Y	YHR030C
YJL095W	BCK1	Mitogen-activated protein (MAP) kinase kinase kinase acting in the protein kinase C signaling pathway, which controls cell integrity	N	Y	YJL095W
YPL031C	PHO85	Cyclin-dependent kinase, with ten cyclin partners	N	Y	YPL031C
YNL307C	MCK1	Protein serine/threonine/tyrosine (dual-specificity) kinase involved in control of chromosome segregation and in regulating entry into meiosis	N	Y	YNL307C
YKL048C	ELM1	Serine/threonine protein kinase that regulates cellular morphogenesis, septin behavior, and cytokinesis	N	Y	YKL048C
YDR507C	GIN4	Protein kinase involved in bud growth and assembly of the septin ring, proposed to have kinase-dependent and kinase-independent activities	N	Y	YDR507C
YKL101W	HSL1	Nim1p-related protein kinase that regulates the morphogenesis and septin checkpoints	N	Y	YKL101W
YJL187C	SWE1	Protein kinase that regulates the G2/M transition by inhibition of Cdc28p kinase activity	N	Y	YJL187C
YKL139W	CTK1	Catalytic (alpha) subunit of C-terminal domain kinase I (CTDK-I), which phosphorylates the C-terminal repeated domain of the RNA polymerase II large subunit (Rpo21p) to affect both transcription and pre-mRNA 3' end processing	N	Y	YKL139W
YDR477W	SNF1	AMP-activated serine/threonine protein kinase found in a complex containing Snf4p and members of the Sip1p/Sip2p/Gal83p family	N	Y	YDR477W
YDL101C	DUN1	Cell-cycle checkpoint serine-threonine kinase required for DNA damage-induced transcription of certain target genes, phosphorylation of Rad55p and Sml1p, and transient G2/M arrest after DNA damage	N	Y	YDL101C
YOR061W	CKA2	Alpha' catalytic subunit of casein kinase 2, a Ser/Thr protein kinase with roles in cell growth and proliferation	N	Y	YOR061W
YOR233W	KIN4	Nonessential protein kinase with unknown cellular role	N	Y	YOR233W
YDL214C	PRR2	Protein kinase with a possible role in MAP kinase signaling in the pheromone response pathway	N	Y	YDL214C
YGL179C	TOS3	Protein kinase, related to and functionally redundant with Elm1p and Sak1p for the phosphorylation and activation of Snf1p	N	Y	YGL179C
YAR018C	KIN3	Nonessential protein kinase with unknown cellular role	N	Y	YAR018C
YPR106W	ISR1	Predicted protein kinase, overexpression causes sensitivity to staurosporine, which is a potent inhibitor of protein kinase C	N	Y	YPR106W
YDR122W	KIN1	Serine/threonine protein kinase involved in regulation of exocytosis	N	Y	YDR122W
YJR059W	PTK2	Putative serine/threonine protein kinase involved in regulation of ion transport across plasma membrane	N	Y	YJR059W
YDR523C	SPS1	Putative protein serine/threonine kinase expressed at the end of meiosis and localized to the prospore membrane, required for correct localization of enzymes involved in spore wall synthesis	N	Y	YDR523C
YIL035C	CKA1	Alpha catalytic subunit of casein kinase 2, a Ser/Thr protein kinase with roles in cell growth and proliferation	N	Y	YIL035C
YBL016W	FUS3	Mitogen-activated protein kinase involved in mating pheromone response	N	Y	YBL016W
YLR113W	HOG1	Mitogen-activated protein kinase involved in osmoregulation via three independent osmosensors	N	Y	YLR113W
YJL106W	IME2	Serine/threonine protein kinase involved in activation of meiosis, associates with Ime1p and mediates its stability, activates Ndt80p	N	Y	YJL106W
YCL024W	KCC4	Protein kinase of the bud neck involved in the septin checkpoint, associates with septin proteins, negatively regulates Swe1p by phosphorylation, shows structural homology to bud neck kinases Gin4p and Hsl1p	N	Y	YCL024W
YCR091W	KIN82	Putative serine/threonine protein kinase, most similar to cyclic nucleotide-dependent protein kinase subfamily and the protein kinase C subfamily	N	Y	YCR091W
YOR231W	MKK1	Mitogen-activated kinase kinase involved in protein kinase C signaling pathway that controls cell integrity	N	Y	YOR231W
YJL128C	PBS2	MAP kinase kinase that plays a pivotal role in the osmosensing signal-transduction pathway, activated under severe osmotic stress	N	Y	YJL128C
YIL095W	PRK1	Protein serine/threonine kinase	N	Y	YIL095W
YER129W	SAK1	Upstream kinase for the SNF1 complex	N	Y	YER129W
YOL113W	SKM1	Member of the PAK family of serine/threonine protein kinases with similarity to Ste20p and Cla4p	N	Y	YOL113W
YMR104C	YPK2	Protein kinase with similarityto serine/threonine protein kinase Ypk1p	N	Y	YMR104C
YDR490C	PKH1	Serine/threonine protein kinase involved in sphingolipid-mediated signaling pathway that controls endocytosis	N	Y	YDR490C
YBL088C	TEL1	Protein kinase, primarily involved in telomere length regulation	N	Y	YBL088C
YJL164C	TPK1	Subunit of cytoplasmic cAMP-dependent protein kinase, which contains redundant catalytic subunits Tpk1p, Tpk2p, and Tpk3p and regulatory subunit Bcy1p	N	Y	YJL164C
YNL183C	NPR1	Protein kinase that stabilizes several plasma membrane amino acid transporters by antagonizing their ubiquitin-mediated degradation	N	Y	YNL183C
YGR262C	BUD32	Protein involved in bud-site selection	N	Y	YGR262C
YFR014C	CMK1	Calmodulin-dependent protein kinase	N	Y	YFR014C
YDR283C	GCN2	Protein kinase, phosphorylates the alpha-subunit of translation initiation factor eIF2 (Sui2p) in response to starvation	N	Y	YDR283C
YJL165C	HAL5	Putative protein kinase	N	Y	YJL165C
YLR096W	KIN2	Serine/threonine protein kinase involved in regulation of exocytosis	N	Y	YLR096W
YKL168C	KKQ8	Putative serine/threonine protein kinase with unknown cellular role	N	Y	YKL168C
YGR040W	KSS1	Mitogen-activated protein kinase (MAPK) involved in signal transduction pathways that control filamentous growth and pheromone response	N	Y	YGR040W
YOR351C	MEK1	Meiosis-specific serine/threonine protein kinase, functions in meiotic checkpoint, phosphorylates Red1p, interacts with Hop1p	N	Y	YOR351C
YDL079C	MRK1	Glycogen synthase kinase 3 (GSK-3) homolog	N	Y	YDL079C
YKL116C	PRR1	Protein kinase with a possible role in MAP kinase signaling in the pheromone response pathway	N	Y	YKL116C
YOL045W	PSK2	One of two (see also PSK1) PAS domain containing S/T protein kinases	N	Y	YOL045W
YKL198C	PTK1	Putative serine/threonine protein kinase that regulates spermine uptake	N	Y	YKL198C
YGL158W	RCK1	Protein kinase involved in the response to oxidative stress	N	Y	YGL158W
YLR248W	RCK2	Protein kinase involved in the response to oxidative and osmotic stress	N	Y	YLR248W
YMR139W	RIM11	Protein kinase required for signal transduction during entry into meiosis	N	Y	YMR139W
YCR008W	SAT4	Ser/Thr protein kinase involved in salt tolerance	N	Y	YCR008W
YMR216C	SKY1	SR protein kinase (SRPK) involved in regulating proteins involved in mRNA metabolism and cation homeostasis	N	Y	YMR216C
YPR054W	SMK1	Middle sporulation-specific mitogen-activated protein kinase (MAPK) required for spore morphogenesis	N	Y	YPR054W
YDR247W	VHS1	Cytoplasmic serine/threonine protein kinase	N	Y	YDR247W
YJL141C	YAK1	Serine-threonine protein kinase that is part of a glucose-sensing system involved in growth control in response to glucose availability	N	Y	YJL141C
YBR028C	YBR028C	Hypothetical protein	N	Y	YBR028C
YNL154C	YCK2	Palmitoylated, plasma membrane-bound casein kinase I isoform	N	Y	YNL154C
YER123W	YCK3	Palmitoylated, vacuolar membrane-localized casein kinase I isoform	N	Y	YER123W
YKL161C	MLP1	Protein kinase implicated in the Slt2p mitogen-activated (MAP) kinase signaling pathway	N	Y	YKL161C
YMR291W	YMR291W	Hypothetical protein	N	Y	YMR291W
YPL141C	YPL141C	Hypothetical protein	N	Y	YPL141C
YPL150W	YPL150W	Hypothetical protein	N	Y	YPL150W
YPL236C	YPL236C	Hypothetical protein	N	Y	YPL236C
YGL021W	ALK1	Putative Ser-Thr protein kinase, belongs to the haspin family of kinases	N	Y	YGL021W
YOL016C	CMK2	Calmodulin-dependent protein kinase	N	Y	YOL016C
YOR267C	HRK1	Protein kinase implicated in activation of the plasma membrane H(+)-ATPase Pma1p in response to glucose metabolism	N	Y	YOR267C
YPL140C	MKK2	Mitogen-activated kinase kinase involved in protein kinase C signaling pathway that controls cell integrity	N	Y	YPL140C
YAL017W	PSK1	One of two (see also PSK2) PAS domain containing S/T protein kinases	N	Y	YAL017W
YFL033C	RIM15	Glucose-repressible protein kinase involved in signal transduction during cell proliferation in response to nutrients, specifically the establishment of stationary phase	N	Y	YFL033C
YJR066W	TOR1	PIK-related protein kinase and rapamycin target	N	Y	YJR066W
YOL128C	YGK3	Protein kinase related to mammalian glycogen synthase kinases of the GSK-3 family	N	Y	YOL128C
YGL059W	PKP2	Hypothetical protein	N	Y	YGL059W
YNR047W	YNR047W	Putative protein kinase that, when overexpressed, interferes with pheromone-induced growth arrest	N	Y	YNR047W
YBR274W	CHK1	DNA damage checkpoint effector kinase, mediates mitotic cell cycle arrest via phosphorylation of Pds1p	N	Y	YBR274W
YBR059C	AKL1	Ser-Thr protein kinase, member (with Ark1p and Prk1p) of the Ark kinase family	N	Y	YBR059C
YPL026C	SKS1	Putative serine/threonine protein kinase	N	Y	YPL026C
YHR135C	YCK1	Palmitoylated, plasma membrane-bound casein kinase I isoform	N	Y	YHR135C
YDL025C	YDL025C	Protein of unknown function, potentially phosphorylated by Cdc28p	N	Y	YDL025C
YKL171W	YKL171W	Putative protein of unknown function	N	Y	YKL171W
YBL009W	ALK2	haspin	N	Y	YBL009W
YNR031C	SSK2	MAP kinase kinase kinase of the HOG1 mitogen-activated signaling pathway	N	Y	YNR031C
YNL020C	ARK1	Serine/threonine protein kinase involved in regulation of the cortical actin cytoskeleton	N	Y	YNL020C
YGL180W	ATG1	Protein serine/threonine kinase, required for autophagy and for the cytoplasm-to-vacuole targeting (Cvt) pathway	N	Y	YGL180W
YPR111W	DBF20	Ser/Thr kinase involved in late nuclear division, one of the mitotic exit network (MEN) proteins	N	Y	YPR111W
YHR082C	KSP1	Nonessential putative serine/threonine protein kinase of unknown cellular role	N	Y	YHR082C
YPL203W	TPK2	Subunit of cytoplasmic cAMP-dependent protein kinase, which contains redundant catalytic subunits Tpk1p, Tpk2p, and Tpk3p and regulatory subunit Bcy1p	N	Y	YPL203W
YJL057C	IKS1	Putative serine/threonine kinase; expression is induced during mild heat stress; deletion mutants are hypersensitive to copper sulphate and resistant to sorbate; interacts with an N-terminal fragment of Sst2p	N	Y	YJL057C
YGL083W	SCY1	Putative kinase, suppressor of GTPase mutant, similar to bovine rhodopsin kinase	N	Y	YGL083W
YHL007C	STE20	Signal transducing kinase of the PAK (p21-activated kinase) family, involved in pheromone response and pseudohyphal/invasive growth pathways, activated by Cdc42p	N	Y	YHL007C
YDL159W	STE7	Signal transducing MAP kinase kinase involved in pheromone response, where it phosphorylates Fus3p, and in the pseudohyphal/invasive growth pathway, through phosphorylation of Kss1p	N	Y	YDL159W
YLR362W	STE11	Signal transducing MEK kinase involved in pheromone response and pseudohyphal/invasive growth pathways, where it phosphorylates Ste7p, and the high osmolarity response pathway, via phosphorylation of Pbs2p	N	Y	YLR362W
YGR188C	BUB1	Protein kinase that forms a complex with Mad1p and Bub3p that is crucial in the checkpoint mechanism required to prevent cell cycle progression into anaphase in the presence of spindle damage, associates with centromere DNA via Skp1p	N	Y	YGR188C
YHR079C	IRE1	Serine-threonine kinase and endoribonuclease	N	Y	YHR079C
YHR205W	SCH9	Protein kinase that regulates signal transduction activity and G1 progression, controls cAPK activity, required for nitrogen activation of the FGM pathway, involved in life span regulation, homologous to mammalian Akt/PKB	N	Y	YHR205W
YCR073C	SSK22	MAP kinase kinase kinase of the HOG1 mitogen-activated signaling pathway	N	Y	YCR073C
YPL042C	SSN3	Cyclin-dependent protein kinase, component of RNA polymerase II holoenzyme	N	Y	YPL042C
YGR092W	DBF2	Ser/Thr kinase involved in transcription and stress response	N	Y	YGR092W
YLL019C	KNS1	Nonessential putative protein kinase of unknown cellular role	N	Y	YLL019C
YOL100W	PKH2	Serine/threonine protein kinase involved in sphingolipid-mediated signaling pathway that controls endocytosis	N	Y	YOL100W
YDR466W	PKH3	Protein kinase with similarity to mammalian phosphoinositide-dependent kinase 1 (PDK1) and yeast Pkh1p and Pkh2p, two redundant upstream activators of Pkc1p	N	Y	YDR466W
YBR097W	VPS15	Myristoylated serine/threonine protein kinase involved in vacuolar protein sorting	N	Y	YBR097W
YKL126W	YPK1	Serine/threonine protein kinase required for receptor-mediated endocytosis	N	Y	YKL126W
YKL166C	TPK3	Subunit of cytoplasmic cAMP-dependent protein kinase, which contains redundant catalytic subunits Tpk1p, Tpk2p, and Tpk3p and regulatory subunit Bcy1p	N	Y	YKL166C
YGR052W	FMP48	Putative protein of unknown function; the authentic, non-tagged protein is detected in highly purified mitochondria in high-throughput studies; induced by treatment with 8-methoxypsoralen and UVA irradiation	N	Y	YGR052W
YHR102W	KIC1	Protein kinase of the PAK/Ste20 kinase family, required for cell integrity possibly through regulating 1,6-beta-glucan levels in the wall; physically interacts with Cdc31p (centrin), which is a component of the spindle pole body	N	Y	YHR102W
YIL042C	PKP1	Mitochondrial protein kinase involved in negative regulation of pyruvate dehydrogenase complex activity by phosphorylating the ser-133 residue of the Pda1p subunit; acts in concert with kinase Pkp2p and phosphatases Ptc5p and Ptc6p	N	Y	YIL042C
YDL235C	YPD1	Phosphorelay intermediate protein, phosphorylated by the plasma membrane sensor Sln1p in response to osmotic stress and then in turn phosphorylates the response regulators Ssk1p in the cytosol and Skn7p in the nucleus	Y	Y	YDL235C
YFL029C	CAK1	Cyclin-dependent kinase-activating kinase required for passage through the cell cycle, phosphorylates and activates Cdc28p	Y	Y	YFL029C
YNL161W	CBK1	Serine/threonine protein kinase that regulates cell morphogenesis pathways	y	Y	YNL161W
YBR160W	CDC28	Catalytic subunit of the main cell cycle cyclin-dependent kinase (CDK)	y	Y	YBR160W
YDL017W	CDC7	DDK (Dbf4-dependent kinase) catalytic subunit required for firing origins and replication fork progression in mitosis through phosphorylation of Mcm2-7p complexes and Cdc45p	y	Y	YDL017W
YPL204W	HRR25	Protein kinase involved in regulating diverse events including vesicular trafficking, gene expression, DNA repair, and chromosome segregation	y	Y	YPL204W
YDL108W	KIN28	Serine/threonine protein kinase, subunit of the transcription factor TFIIH	y	Y	YDL108W
YOR119C	RIO1	Essential serine kinase involved in cell cycle progression and processing of the 20S pre-rRNA into mature 18S rRNA	y	Y	YOR119C
YNL207W	RIO2	Essential serine kinase involved in the processing of the 20S pre-rRNA into mature 18S rRNA	y	Y	YNL207W
YAR019C	CDC15	Protein kinase of the Mitotic Exit Network that is localized to the spindle pole bodies at late anaphase	y	Y	YAR019C
YBL105C	PKC1	Protein serine/threonine kinase essential for cell wall remodeling during growth	y	Y	YBL105C
YPR161C	SGV1	Cyclin (Bur2p)-dependent protein kinase that functions in transcriptional regulation	y	Y	YPR161C
YIL147C	SLN1	Histidine kinase osmosensor that regulates a MAP kinase cascade	y	Y	YIL147C
YDL028C	MPS1	Dual-specificity kinase required for spindle pole body (SPB) duplication and spindle checkpoint function	y	Y	YDL028C
YPL153C	RAD53	Protein kinase, required for cell-cycle arrest in response to DNA damage	y	Y	YPL153C
YBR136W	MEC1	Genome integrity checkpoint protein and PI kinase superfamily member	y	Y	YBR136W
YKL203C	TOR2	PIK-related protein kinase and rapamycin target	y	Y	YKL203C
YMR001C	CDC5	Polo-like kinase with similarity to Xenopus Plx1 and S. pombe Plo1p	y	Y	YMR001C
YPL209C	IPL1	Aurora kinase involved in regulating kinetochore-microtubule attachments, associates with Sli5p, which stimulates Ipl1p kinase activity and promotes its association with the mitotic spindle, potential Cdc28p substrate	y	Y	YPL209C
Other kinase lists:
[1] Andrews group: 127 protein kinases - 109 non-essential; 18 essential
[2] Krogan: lists 121 as 'almost all' protein kinases
[3] Snyder: 122 yeast kinases
[4] Tyers: 130 protein kinases

## Sheet: Table S2
TABLE S2- Distribution of interactions for each kinase curated in Yeast KID
Kinase (ORF)	Kinase (Gene)	Total Interactions
YHR030C	SLT2	883			Kinases with incomplete curations
YJL095W	BCK1	883
YBR160W	CDC28	638
YNL298W	CLA4	633
YPL031C	PHO85	619
YGL059W	PKP2	612
YDR477W	SNF1	553
YNL307C	MCK1	539
YIL042C	PKP1	538
YGL180W	ATG1	525
YNL161W	CBK1	522
YJL128C	PBS2	521
YJR059W	PTK2	489
YKL048C	ELM1	487
YHR079C	IRE1	478
YHR102W	KIC1	458
YHR135C	YCK1	430
YJR066W	TOR1	420
YJL164C	TPK1	412
YHR082C	KSP1	385
YNL154C	YCK2	374
YFL033C	RIM15	366
YKL101W	HSL1	359
YJL187C	SWE1	352
YOR233W	KIN4	343
YPL153C	RAD53	333
YLR113W	HOG1	295
YDR507C	GIN4	289
YDL101C	DUN1	284
YGR188C	BUB1	274
YNR031C	SSK2	264
YBL009W	ALK2	262
YKL139W	CTK1	260
YOR061W	CKA2	244
YKL203C	TOR2	242
YBR059C	AKL1	237
YBL105C	PKC1	234
YMR001C	CDC5	229
YGR092W	DBF2	228
YOR231W	MKK1	228
YIL035C	CKA1	227
YER123W	YCK3	219
YGL158W	RCK1	217
YFR014C	CMK1	215
YOR351C	MEK1	209
YDR247W	VHS1	208
YJL165C	HAL5	203
YHL007C	STE20	203
YBL016W	FUS3	200
YPL042C	SSN3	197
YMR216C	SKY1	192
YGR040W	KSS1	191
YDR283C	GCN2	189
YOL045W	PSK2	188
YBR136W	MEC1	182
YPL150W	YPL150W	175
YJL106W	IME2	171
YKL166C	TPK3	170
YLR096W	KIN2	167
YIL147C	SLN1	166
YAR018C	KIN3	164
YIL095W	PRK1	161
YPL204W	HRR25	160
YPL203W	TPK2	156
YPL140C	MKK2	154
YKL171W	YKL171W	151
YCR091W	KIN82	148
YNL183C	NPR1	144
YPL141C	YPL141C	144
YMR139W	RIM11	142
YDL028C	MPS1	136
YDR490C	PKH1	136
YGR262C	BUD32	135
YGL179C	TOS3	131
YKL168C	KKQ8	130
YOL113W	SKM1	129
YPL236C	YPL236C	124
YOR267C	HRK1	121
YFL029C	CAK1	119
YPR161C	SGV1	117
YCR008W	SAT4	115
YDL017W	CDC7	111
YKL116C	PRR1	110
YKL126W	YPK1	109
YAL017W	PSK1	106
YBR097W	VPS15	106
YBL088C	TEL1	105
YDR523C	SPS1	102
YNL020C	ARK1	100
YDR122W	KIN1	98
YCR073C	SSK22	96
YJL141C	YAK1	92
YKL161C	YKL161C	89
YNR047W	FPK1	84
YHR205W	SCH9	83
YDL235C	YPD1	82
YPL209C	IPL1	81
YDL108W	KIN28	79
YDL214C	PRR2	78
YMR104C	YPK2	76
YBR274W	CHK1	72
YPL026C	SKS1	71
YNL207W	RIO2	71
YPR111W	DBF20	69
YPR106W	ISR1	67
YLR248W	RCK2	64
YLL019C	KNS1	62
YGL083W	SCY1	62
YGR052W	FMP48	58
YPR054W	SMK1	57
YLR362W	STE11	56
YDR466W	PKH3	53
YER129W	SAK1	52
YCL024W	KCC4	49
YMR291W	YMR291W	48
YDL079C	MRK1	46
YOL100W	PKH2	45
YAR019C	CDC15	44
YOL128C	YGK3	44
YDL025C	YDL025C	41
YOL016C	CMK2	40
YJL057C	IKS1	40
YKL198C	PTK1	38
YDL159W	STE7	32
YGL021W	ALK1	20
YBR028C	YBR028C	19
YOR119C	RIO1	16

## Sheet: Table S3
TABLE S3-Positive training set of known kinase-substrate pairs
Substrate	Kinase	Gene ID	Kinase ID	Does the kinase physically interact with target?	Does kinase phosphorylate target in vitro?	Evidence of kinase phosphorylating target in vivo	Is the effect or site of phosphorylation known?	Effect of phosphorylation
MIG1	SNF1	YGL035C	YDR477W	9774644:Treitel MA. et al, (1998); 17178716:Ahuatzi D. et al, (2007);	9774644:Treitel MA. et al, (1998); 10403407:Smith FC. et al, (1999); 16847059:Elbing K. et al, (2006); 12393914:Nath N. et al, (2002); 12684376:Leech A. et al, (2003) ; 12748292:Nath N. et al, (2003);	10403407:Smith FC. et al, (1999); 9523726:Ostling J. et al, (1998) ; 9774644:Treitel MA. et al, (1998); 10990457:Schmidt MC. et al, (2000); 16201971:Elbing K. et al, (2006); 11486005:McCartney RR. et al, (2001)	9285828:De Vit MJ. et al, (1997) ; 10556086:De Vit MJ. et al, (1999); 17178716:Ahuatzi D. et al, (2007);	Change in localization
MIG3	SNF1	YER028C	YDR477W	n/a	14993292:Dubacq C. et al, (2004)	14993292:Dubacq C. et al, (2004)	14993292:Dubacq C. et al, (2004)	Degradation
GLN3	SNF1	YER040W	YDR477W	11809814:Bertram PG. et al, (2002);	14993292:Dubacq C. et al, (2004); 11809814:Bertram PG. et al, (2002);	11809814:Bertram PG. et al, (2002)	11809814:Bertram PG. et al, (2002);	Change in localization
CDC10	CLA4	YCR002C	YNL298W	14993234:Versele M. et al, (2004)	14993234:Versele M. et al, (2004)	14993234:Versele M. et al, (2004)	12636916: Dobbelaere J. et al, (2003)	Formation of rigid septin ring structure
SWE1	CLA4	YJL187C	YNL298W	n/a	15037762:Sakchaisri K. et al, (2004); 15920482:Asano S. et al, (2005);	15037762:Sakchaisri K. et al, (2004);	10567524:Sreenivasan and Kellogg, 1999: 15037762:Sakchaisri K. et al, (2004);	Degradation
LTE1	CLA4	YAL024C	YNL298W	n/a	n/a	12234925:Hofken T. et al, (2002); 12498684:Seshan A. et al, (2002); 12782684:Yoshida S. et al, (2003);	12234925:Hofken T. et al, (2002); 12498684:Seshan A. et al, (2002); 12642613:Chiroli E. et al, (2003); 14766750:Wild AC. et al, (2004); 15917658:Seshan A. et al, (2005)	Change in localization
BFA1	KIN4	YJR053W	YOR233W	18667533:Kim J 2008;	n/a	17967947: Maekawa et al., 2007; 19154725:Caydasi and Pereira, 2009; 16039591:D'Aquino et al., 2005 ;	16039591: D'Aquino et al., 2005;	Change in localization
SWI4	SLT2	YER111C	YHR030C	9065400:Madden K et al (1997); 18268013:Kim KY et al (2008); 11533240:Baetz K et al (2001)	9065400:Madden K et al (1997);	n/a	11533240:Baetz K et al (2001); 8268013:Kim KY et al (2008)	Binding to Gsc2 protein at promoters
RLM1	SLT2	YPL089C	YHR030C	7565726:Watanabe et al (1995);	9111331:Watanabe Y et al (1997)	9111331:Watanabe et al (1997)	9111331:Watanabe et al (1997); 9121433:Dodou E et al (1997); 15385622:Staleva L et al (2004);	Protein activation
MKK1	SLT2	YPL140C	YHR030C	8757399:Paravicini G et al (1996); 8596433:Soler M et al (1995)	17711850:Jimenez-Sanchez M et al (2007)	17711850:Jimenez-Sanchez M et al (2007); 9343415:Buehrer et al (1997); 10594829:Jung US et al (1999);	17711850:Jimenez-Sanchez M et al (2007)	Feedback inhibition
MKK2	SLT2	YOR231W	YHR030C	8596433:Soler M et al (1995)	17711850:Jimenez-Sanchez M et al (2007)	17711850:Jimenez-Sanchez M et al (2007); 9343415:Buehrer et al (1997); 10594829:Jung US et al (1999);	17711850:Jimenez-Sanchez M et al (2007)	Feedback inhibition
SIR3	SLT2	YLR442C	YHR030C	12640455:Ray A et al (2003);	12504006:Ai W et al (2002); 12640455:Ray A et al (2003);	12504006:Ai W et al (2002); 12640455:Ray A et al (2003);	12504006:Ai W et al (2002); 12640455:Ray A et al (2003);	Activity (Telomere silencing and life-span)
ELM1	ELM1	YKL048C	YKL048C	n/a	9180279: Koehler CM et al	n/a	n/a	n/a
GIN4	ELM1	YDR507C	YKL048C	n/a	16861226:Asano et al., 2006;	10567524:Sreenivasan and Kellogg, 1999; 16861226:Asano et al., 2006;	12058072:Mortensen et al., 2002	Localization and binding to septins
HSL1	ELM1	YKL101W	YKL048C	n/a	n/a	16861226:Asano et al., 2006; 10725226:Bouquin et al., 2000	Bouquin et al., 2000	Localization and binding to septins
KCC4	ELM1	YCL024W	YKL048C	n/a	16861226:Asano et al., 2006;	16861226:Asano et al., 2006; 10725226:Bouquin et al., 2000	Bouquin et al., 2000	Localization and binding to septins
SNF1	ELM1	YDR477W	YKL048C	n/a	12906789:Sutherland et al., 2003; 12847291:Hong et al., 2003; 12847291:Hong et al., 2003; 16201971:Elbing K. et al, (2006);	15824893:McCartney RR. et al, (2005)	15824893:McCartney RR. et al, (2005); 17438333:Hong and Carlson, 2007; 12847291:Hong et al., 2003;	Activation
HSL7	HSL1	YBR133C	YKL101W	10490648:Schulewitz MJ. et al, (1999); 19211841:Crutchley J. et al, (2009); 16688223:Clotet et al. (2006); 10490648:Shulewitz MJ. et al, (1999); 11408575:Cid VJ. et al, (2001);	11408575:Cid VJ. et al, (2001); 19211841:Crutchley J. et al, (2009);	11408575:Cid VJ. et al, (2001); 10490630:McMillan et al., 1999; 11408575:Cid VJ. et al, (2001); 12925763:Theesfeld CL. et al, (2003);	10805747:Longtine et al., 2000; 16688223:Clotet et al. (2006); 10490648:Shulewitz MJ. et al (1999); 12925763:Theesfeld CL. et al, (2003);	Localization
SWE1	HSL1	YJL187C	YKL101W	n/a	n/a	15920482:Asano S. et al, (2005); 18562688:Keaton MA. et al, (2008);	10805747:Longtine et al., 2000; 16571676:Liu H. et al, (2006); 16688223:Clotet et al. (2006); 10490648:Shulewitz MJ. et al, (1999); 18562688:Keaton MA. et al, (2008)	Degradation
GIN4	GIN4	YDR507C	YDR507C	12058072:Mortensen et al. (2002);	n/a	12058072:Mortensen et al., 2002;	12058072:Mortensen et al., 2002;	Autophosphorylation and Dimerization
HSL1	GIN4	YKL101W	YDR507C	9925642:Barral Y. et al, (1999);	n/a	n/a	10805747:Longtine et al., 2000;	Localization
SHS1	GIN4	YDL225W	YDR507C	12058072:Mortensen EM. et al, (2002); 18431499:Egelhofer 2008; 9813092:Carroll CW. et al, (1998);	12058072:Mortensen EM. et al, (2002);	12058072:Mortensen EM. et al, (2002); 16861226:Asano et al., 2006;	12058072:Mortensen EM. et al, (2002);	Protein binding
BCY1	MCK1	YIL033C	YNL307C	n/a	11877433:Rayner et al., 2002;	12704202:Griffioen et al., 2003	n/a	n/a
RCN1	MCK1	YKL159C	YNL307C	n/a	14701880:Hilioti et al., 2004;	14701880:Hilioti et al., 2004;	n/a	n/a
UME6	MCK1	YDR207C	YNL307C	10891485:Xiao and Mitchell 2000	n/a	10891485:Xiao and Mitchell 2000;	n/a	n/a
UME6	RIM11	YDR207C	YMR139W	9372955:Malathi et al., 1997	n/a	10891485:Xiao and Mitchell 2000;	n/a	n/a
BCY1	MRK1	YIL033C	YDL079C	n/a	n/a	12704202:Griffioen et al., 2003	12704202:Griffioen et al., 2003	Localization
BCY1	YGK3	YIL033C	YOL128C	n/a	n/a	12704202:Griffioen et al., 2003	12704202:Griffioen et al., 2003	Localization
PHO4	PHO85	YFR034C	YPL031C	14659740:Byrne et al, 2004	8539622:O'Neill EM et al, (1996); 8108735:Kaffman A et al, (1994);	8108735:Kaffman A (1994) ;	8539622:O'Neill EM (1996) ; 14659740:Byrne 2004; 9853758:Kaffman et al, (1998); 15738404:Kung C et al, (2005);	Localization
RVS167	PHO85	YDR388W	YPL031C	9843683: Lee et al, 1998	9843683:Lee 1998;12857883:Friesen 2003;	9843683:Lee 1998;	12857883: Friesen et al 2003	Activation of actin reorganization
RGA2	PHO85	YDR379W	YPL031C	17853895:Sopko et al, 2007	17853895:Sopko 2007 ;	17853895:Sopko 2007 ;	17853895:Sopko 2007 ;	Activation
RIM15	PHO85	YFL033C	YPL031C	16308562:Wanke V et al (2005)	16308562:Wanke V (2005);	16308562:Wanke V (2005);	16308562:Wanke V. et al, (2005);	Localization
GSY2	PHO85	YLR258W	YPL031C	n/a	10490639: Wilson WA et al, (1999) ; 9584169:Huang et al, 1998; 10874034:Pederson et al, 2000;	n/a	8754836:Huang D (1996) ;	Activation of glycogen synthesis
GCN4	PHO85	YEL009C	YPL031C	n/a	12101234: Shemer R et al, (2002); 10712509:Meimoun A et al, (2000); 18794371:Aviram et al, 2008;	n/a	12101234:Shemer R (2002) ;10712509:Meimoun A (2000) ;	Degradation
WHI5	PHO85	YOR083W	YPL031C	19823668: Huang et al 2009	19823668:Huang et al 2009 ;	n/a	19823668:Huang et al 2009 ;	Inhibition of activity
CRZ1	PHO85	YNL027W	YPL031C	n/a	16455487: Sopko R. et al, 2006	16455487: Sopko R. et al, 2006	16455487: Sopko R. et al, 2006	Localization
ACE2	CBK1	YLR131C	YNL161W	12972564:Nelson B. et al, (2003); 10970846:Racki WJ. et al, (2000); 18292088:Sbia M. et al, (2008);	n/a	18715118:Mazanka E. et al, (2008);	18715118:Mazanka E. et al, (2008);	Localization and DNA binding
SSD1	CBK1	YDR293C	YNL161W	12972564:Nelson B. et al, (2003); 10970846:Racki WJ. et al, (2000);	19962308:Jansen J. et al, (2009) ;	19962308:Jansen J. et al, (2009);	19962308:Jansen J. et al, (2009);	Activity
SIC1	CDC28	YLR079W	YBR160W	11545745:Verma R. et a., (2001); 12820958:Petroski M.D. et al., (2003); 11160944:Honey et al (2001);	17137646:Sawarynski 2006; 9334303:Verma R. et al., (1997); 12820958: Petroski M.D. et al., (2003); 9346238: Skowyra D. et al., (1997);	9334303: Verma R. et al., (1997);	9334303: Verma R. et al., (1997);	Degradation
WHI5	CDC28	YOR083W	YBR160W	n/a	15210110:De Bruin R.A.M., et al. (2004); 15210111:Costanzo at al., (2004); 19823668: Huang et al, 2009 ;	15210110: De Bruin R.A. et al., (2004);	15210110: De Bruin R.A. et al., (2004); 15210111:Costanzo et al., (2004);	Localization
CDC5	CDC28	YMR001C	YBR160W	n/a	16303563:Mortensen EM. et al, (2005);	16303563:Mortensen EM. et al, (2005);	16303563:Mortensen EM. et al, (2005); 15920482:Asano S. et al, (2005);	Localization
CDH1	CDC28	YGL003C	YBR160W	11566880:Schwab M. et al, (2001);	10074450: Jaspersen S.L. et al., 1999	10074450:Jaspersen SL et al., 1999; 18500339:Crasta K. et al, (2008);	18500339:Crasta K. et al, (2008);	Inhibition of activity
FKH2	CDC28	YNL068C	YBR160W	15509804:Pic-Taylor et al., 2004;	15509804:Pic-Taylor A. et al., 2004	15509804:Pic-Taylor A. 2004;	15509804:Pic-Taylor A. 2004;	Binding to Ndd1
NET1	CDC28	YJL076W	YBR160W	n/a	15273393: Azzam R. et al, (2004);	15273393:Azzam R. et al, (2004);	15273393:Azzam R. et al, (2004);	Dissociation from Cdc14
NDD1	CDC28	YOR372C	YBR160W	n/a	14521842:Darieva Z. et al., 2003;	12865300:Reynolds D. et al., (2003)	12865300:Reynolds D. et al., 2003;	Localization
FIN1	CDC28	YDR130C	YBR160W	n/a	n/a	17173039: Woodbury E. L. etr al., 2007;	17173039:Woodbury E. L. et al., 2007;	Localization
PDS1	CDC28	YDR113C	YBR160W	12050115: Agarwal and Cohen-Fix (2002);	12050115: Agarwal and Cohen Fix. (2002);	12050115:Agarwal and Cohen-Fix. (2002);	12050115:Agarwal and Cohen-Fix. (2002);	Localization
SLD2	CDC28	YKL108W	YBR160W	n/a	11807498: Masumoto et al., 2002;	11807498: Masumoto et al., 2002.; 16619031: Tak YS. et al., 2006;	11807498:Masumoto et al., 2002.; 11807498;16619031:Tak YS. et al., 2006;	Binding to Dpb11
CDC16	CDC28	YKL022C	YBR160W	n/a	10871279:Rudner AD. et al, (2000);	10871279:Rudner AD. et al, (2000);	10871279:Rudner AD. et al, (2000);	Binding to Cks1
VAC17	CDC28	YCL063W	YBR160W	n/a	18804442: Penk Y. et al., (2008);	18804442:Peng Y. et al., (2008);	18804442: Peng Y. et al., (2008);	Activation
CDC6	CDC28	YJL194W	YBR160W	12960422:Archambault V. et al., (2003); 11572976: Weinreich M. et al., (2001); 10512865: Elsasser S. et al., 1999; 10734126:Calzada A. et al, 2000; 11572976: Weinreich M. et a., 2001;	11572976: Weinreich M. et al., 2001;	16093348:Liku M.E. et al., (2005)	16093348:Liku M.E. et al., (2005);11572976: Weinreich M. et al., 2001;	Protein binding and activity
MCM3	CDC28	YEL032W	YBR160W	n/a	16093348:Liku M.E. et al., (2005);		16093348:Liku M.E. et al., (2005);	Localization
CDC27	CDC28	YBL084C	YBR160W	n/a	10871279:Rudner AD. et al , (2000);	10871279:Rudner AD. et al, (2000);	10871279:Rudner AD. et al, (2000);	Binding to Cks1
BEM1	CDC28	YBR200W	YBR160W	n/a	16230527:Han-B.K. et al., 2005;	16230527: Han B-K et al., 2005;	16230527:Han B-K et al., 2005;	Activation
ORC6	CDC28	YHR118C	YBR160W	15105375: Wilmes G.M. et al., 2004;		11429609:Nguyen V-Q et al., 2001;	11429609:Nguyen V-Q et al., 2001;	Protein binding and activity
SPC42	CDC28	YKL042W	YBR160W	12554645:Maekawa H. et al., (2003);	15296722: Jaspersen S.L., et al. (2004);19269975:Holinger EP et al, 2009;	15296722:Jaspersen S.L., et al. (2004);	15296722:Jaspersen S.L., et al. (2004);	Activation and Protein binding (SPB duplication)
FAR1	CDC28	YJL157C	YBR160W	8500168:Peter M et al (1993); 8395009:Tyers M et al (1993); 8066461:Peters M. and Herskowitz I. 1994; 9632750:Gartner A. et al., 1998;	8500168:Peter M et al (1993); 8395009:Tyers M et al (1993); 9367986: Henchoz S. et al., 1997;	8500168:Peter M et al (1993);	8500168:Peter M et al (1993);	Binding to Cdc28 causes cell cycle arrest
CDC13	CDC28	YDL220C	YBR160W	n/a	19135888:Li S. et al., 2009; 19359360:Tseng S.F. et al., (2009);	19359360:Tseng S.F. et al., (2009)	19359360:Tseng S.F. et al., (2009)	Activation (Telomere elongation)
RAD53	CDC28	YPL153C	YBR160W	n/a	20046099:Schleker T. et al, (2010);	20046099:Schleker T. et al, (2010);	20046099:Schleker T. et al, (2010);	Activation (Checkpoint adaptation)
CDC23	CDC28	YHR166C	YBR160W	n/a	10871279:Rudner AD. et al, (2000);	10871279:Rudner AD. et al, (2000);	10871279:Rudner AD. et al, (2000);	Stablization
ACM1	CDC28	YPL267W	YBR160W	n/a	18287090:Hall et al. (2008);	18287090:Hall et al. (2008);	18287090:Hall et al. (2008);	Stablization
ORC2	CDC28	YBR060C	YBR160W	n/a	n/a	11429609: Nguyen V-Q et al., 2001;	11429609: Nguyen V-Q et al., 2001;	Activation
TGL4	CDC28	YKR089C	YBR160W	n/a	n/a	19150427: Kurat et al. (2009);	19150427: Kurat et al. (2009);	Activation
SWI6	CDC28	YLR182W	YBR160W	n/a	14993267: Geymonat M., et al. (2004);	14993267: Geymonat M., et al. (2004);	14993267: Geymonat M., et al. (2004);	Localization
DPB2	CDC28	YPR175W	YBR160W	n/a	14747467:Kesti T. et al., (2004);	14747467:Kesti T. et al., (2004);	14747467:Kesti T. et al., (2004);	Protein binding
SWI5	CDC28	YDR146C	YBR160W	17634282: Wong et al, 2007	n/a	1652372: Moll T. et al, 1991	1652372: Moll T. et al, 1991	Localization
PHO2	CDC28	YDL106C	YBR160W	n/a	10884387:Liu et al 2000;	n/a	10884387:Liu 2000;	Activation and binding to Pho4
REC107	CDC28	YJR021C	YBR160W	n/a	16814718: Henderson et al. (2006)	16814718:Henderson et al. (2006)	16814718:Henderson et al. (2006)	Activation and Protein binding
MPS1	CDC28	YDL028C	YBR160W	n/a	15296722: Jaspersen S.L., et al. (2004);	15296722:Jaspersen S.L., et al. (2004);	15296722:Jaspersen S.L., et al. (2004);	Stablization
BFA1	CDC5	YJR053W	YMR001C	15147270:Kim J. et al, (2004);	17967947:Maekawa et al., 2007; 11733064:Huh F. et al, (2001); 12586693:Geymonat M. et al, (2003); 17122856:Darieva Z. et al, (2006);	18022565:Snead et al., 2007; 16039591:D'Aquino et al., 2005; 11493673:Lee SE. et al, (2001); 11733064:Hu F. et al, (2001);	18022565:Snead et al., 2007;	Inhibition of activity
MCD1	CDC5	YDL003W	YMR001C	20230747:Katis VL. et al, (2010);	11371343:Alexandru G. et al, (2001);	18022565:Snead et al., 2007; 11371343:Alexandru G. et al, (2001); 15241476:Hornig NC. et al, (2004);	18022565:Snead et al., 2007; 11371343:Alexandru G. et al, (2001); 15241476:Hornig NC. et al, (2004);	Activation of cleavage (Sister chromatid separation)
NDD1	CDC5	YOR372C	YMR001C	n/a	17122856:Darieva Z. et al, (2006);	17122856:Darieva Z. et al, (2006);	17122856:Darieva Z. et al, (2006);	Activation and protein binding
SWE1	CDC5	YJL187C	YMR001C	11438652:Bartholomew CR. et al, (2001); 15920482:Asano S. et al, (2005);	15037762:Sakchaisri K. et al, (2004); 15920482:Asano S. et al, (2005);	15037762:Sakchaisri K. et al, (2004); 11438652:Bartholomew CR. et al, (2001); 15920482:Asano R. et al, (2005);	15037762:Sakchaisri K. et al, (2004); 11438652:Bartholomew CR. et al, (2001); 15920482:Asano R. et al, (2005);	Degradation
PDS1	CHK1	YDR113C	YBR274W	10550056:Sanchez Y. et al, (1999);	10550056:Sanchez Y. et al, (1999);	10550056:Sanchez Y. et al, (1999);	10550056:Sanchez Y. et al, (1999);	Abundance/Stablization
SIC1	CKA2	YLR079W	YOR061W	16777072:Coccetti P. et al, (2006); 16168390:Barberis M. et al, (2005);	16168390:Barberis M. et al, (2005);	16777072:Coccetti P. et al, (2006);	16777072:Coccetti P. et al, (2006);16168390:Barberis M. et al, (2005);	Degradation
RIO1	CKA2	YOR119C	YOR061W	17725716:Angermay et al. (2007).;	17725716:Angermay et al. (2007);		17725716:Angermay et al. (2007)	Activation and proteolytic degradation
CDC28	CKA2	YBR160W	YOR061W	n/a	10998356:Russo GL. et al, (2000) ;	10998356:Russo GL. et al, (2000);	10998356:Russo GL. et al, (2000);	Activation of G1 checkpoint
MYO3	CLA4	YKL129C	YNL298W	n/a	9388196:Wu C. et al, (1997);	9388196:Wu C. et al, (1997);	9388196:Wu C. et al, (1997);	Activation
SML1	DUN1	YML058W	YDL101C	11904430:Zhao and Rothstein (2002); 11074005:Zhao et al. 2000;	11904430:Zhao and Rothstein (2002); 19457865:Chen SH et al, 2009;	14684746:Uchiki et al, 2004; 11904430:Zhao and Rothstein (2002)	14684746:Uchiki et al, 2004; 11904430:Zhao and Rothstein (2002)	Degradation
FPS1	HOG1	YLL043W	YLR113W	17620418:Mollapour M and Piper (2007)	16885417:Thorsen et al. (2006);17620418:Mollapour M and Piper (2007)	17620418:Mollapour M and Piper (2007);16885417:Thorsen et al. (2006);	16885417:Thorsen et al. (2006);17620418:Mollapour M and Piper (2007)	Internalization (endocytosis)
RFA2	IME2	YNL312W	YJL106W	n/a	17137646:Sawarynski 2006; 14634024:Clifford 2004; 14612412:Clifford et al, 2004 ; 16294044: Clifford et al 2005 ;	16294044:Clifford et al 2005 ; 14634024:Clifford et al 2004;	16294044:Clifford et al 2005 ; 14634024:Clifford et al 2004;	Activation
SUM1	IME2	YDR310C	YJL106W	n/a	2535912: Moore et al 2007; 17158929:Moore et al 2007;	n/a	19528232: Ahmed et al, 2009; 20385771, Shin ME. Et al, 2010	Inhibition
CDH1	IME2	YGL003C	YJL106W	n/a	n/a	11917129:Bolte M. et al, (2002);	11917129:Bolte M. et al, (2002); 1734995: Holt et al, (2007)	Causes dissociation of Cdh1 from APC
SLI15	IPL1	YBR156C	YPL209C	17765685:Kotwaliwale CV. et al, (2007); 10385519:Kim JH. et al, (1999); 11724818:Kang J. et al, (2001);	11724818:Kang J. et al, (2001);	11724818:Kang J. et al, (2001);	11724818:Kang J. et al, (2001);	Protein binding and activation
ASE1	IPL1	YOR058C	YPL209C	n/a	17765685:Kotwaliwale CV, et al, (2007);	17765685:Kotwaliwale CV. et al, (2007);	17765685:Kotwaliwale CV. et al, (2007);	Localization
MAD3	IPL1	YJL013C	YPL209C	n/a	17504936:King EM. et al, (2007);	17504936:King EM. et al, (2007);	17504936:King EM. et al, (2007);	Activation
IRE1	IRE1	YHR079C	YHR079C	14564015: Papa FR.et al, 2003	14564015: Papa FR.et al, 2003	n/a	14564015: Papa FR.et al, 2003	Activation through transphosphorylation of dimer
CHK1	MEC1	YBR274W	YBR136W	n/a	n/a	10550056:Sanchez Y. et al, (1999); 15542824:Clerici M. et al, (2004);	15542824:Clerici M. et al, (2004);	Activation of Checkpoint
RFA2	MEC1	YNL312W	YBR136W	n/a	14642562:Kim HS. et al, (2003); 12967660:Mallory et al. 2003;	n/a	14642562:Kim HS. et al, (2003); 12967660:Mallory et al. 2003;	Activation of Checkpoint
MRC1	MEC1	YCL061C	YBR136W	n/a	19457865:Chen SH. et al, (2009);	n/a	19457865:Chen SH. et al, (2009);	Protein binding to Rad53 and activation of checkpoint
PCL5	PHO85	YHR071W	YPL031C	16611745:Bomeke K (2006) ; 9032248:Measday 1997;	18794371: Aviram 2008 ;	n/a	18794371: Aviram 2008 ;	Degradation
OPI1	PKC1	YHL020C	YBL105C	n/a	11395523:Sreenivas et al (2001);	n/a	11395523:Sreenivas et al (2001);	Inhibition of activity
ENT1	PRK1	YDL161W	YIL095W	n/a	n/a	11694597:Watson HA et al (2001);	11694597:Watson HA et al (2001);	Inhibition of protein binding and activity
YAP1801	PRK1	YHR161C	YIL095W	n/a	20159853:Mok J et al (2010);	n/a	13679512: Huang B. et al, 2003	n/a
NPL3	SKY1	YDR432W	YMR216C	17239901:Lukasiewicz et al. (2007).;	17517895:Lukasiewicz et al. (2007).; 16530282:Porat et al. (2006).; 15145958:Aubol et al. (2004).; 11233987:Gilbert et al. (2001).; 10318902:Siebel et al. (1999).;	11233987:Gilbert et al. (2001);	10952997:Yun and Fu (2000);	Activation and protein binding to Mtr10, and localization to the nucleus
MYO3	STE20	YKL129C	YHL007C	n/a	9388196:Wu C. et al, (1997);	9388196:Wu C. et al, (1997);	9388196:Wu C. et al, (1997);	Activation
CKI1	TPK1	YLR133W	YJL164C	16751660:Deminoff SJ. et al, (2006);	16172400:Budovskaya et al 2005 ;	n/a	16751660:Deminoff SJ. et al, (2006);	Activation and binding
PFK26	TPK1	YIL107C	YJL164C	n/a	12755632:Dihazi H. et al, (2003);	12755632:Dihazi H. et al, (2003);	12755632:Dihazi H. et al, (2003);	Activation
CDC19	TPK1	YAL038W	YJL164C	12063246:Portela P. et al, 2002;	11877433:Rayner et al., 2002; 12063246:Portela P. et al, (2002); 11583852:Cytrynska M. et al, (2001);	n/a	12063246:Portela P. et al, 2002;	Activation
POP2	YAK1	YNR052C	YJL141C	11358866:Moriya H. et al, (2001);	11358866:Moriya H. et al, (2001);	11358866:Moriya H. et al, (2001);	11358866:Moriya H. et al, (2001);	Activation of transcriptional activity of Pop2
RAD53	CDC5	YPL153C	YMR001C	20126259:Vidanes GM. et al, (2010);	20046099:Schleker T. et al, (2009); 20126259:Vidanes GM. et al, (2010);	20046099:Schleker T. et al, (2010); 20098491:Donnianni RA. et al, (2010); 20126259:Vidanes GM. et al, (2010);	20098491:Donnianni RA. et al, (2010);	Activation and DNA damage checkpoint
REC8	CDC5	YPR007C	YMR001C	19013276:Matos J. et al, (2008); 20230747:Katis VL. et al, (2010);	16672979:Brar GA. et al, (2006);	16672979:Brar GA. et al, (2006); 12663816:Lee BH. et al, (2003); 16269332:Yu HG. et al, (2005);	16672979:Brar GA. et al, (2006);	Activation and Cleavage
SPC72	CDC5	YAL047C	YMR001C	18022565:Snead JL et al, (2007);	17967947:Maekawa et al., 2007; 18022565:Snead JL. et al, (2007);	18022565:Snead JL. et al, (2007); 17967947: Maekawa et al., 2007	18022565:Snead JL. et al, (2007);	Proper Spindle Orientation
NET1	CDC5	YJL076W	YMR001C	n/a	12096118:Loughrey Chen S. et al, (2002);	11960554:Shou W. et al, (2002); 12056824:Yoshida S. et al, (2002); 15273393:Azzam R. et al, (2004); 19570916:Liang F. et al, (2009);	12096118:Loughrey Chen S. et al, (2002); 15273393:Azzam R. et al, (2004)	Dissociation from Cdc14
YCS4	CDC5	YLR272C	YMR001C	n/a	19481522: St. Pierre J. et al, (2009);	19481522:St. Pierre J. et al, (2009);	19481522:St. Pierre J. et al, (2009);	Activation
GRX4	BUD32	YER174C	YGR262C	14519092:Lopreiato R. et al, (2004);	14519092:Lopreiato R. et al, (2004); 19021767:Peggion C. et al, (2008);	19021767:Peggion C. et al, (2008);	14519092:Lopreiato R. et al, (2004);	Activation
ATG1	TPK1	YGL180W	YJL164C	n/a	16172400: Budovskaya et al 2005 ;	16172400: Budovskaya et al 2005 ;	16172400: Budovskaya et al 2005 ;	Activation
YAK1	TPK1	YJL141C	YJL164C	19364808:Deminoff SJ. et al, (2009);	2072907:Garrett S. et al, (1991); 19364808:Deminoff SJ. et al, (2009); 16172400: Budovskaya et al 2005 ; 16751660:Deminoff SJ. et al, (2006);	19364808:Deminoff SJ. et al, (2009);	19364808:Deminoff SJ. et al, (2009);	Protein binding
CDC20	TPK1	YGL116W	YJL164C	14743219:Searle JS. et al, (2004);	14743219:Searle JS. et al, (2004);	14743219:Searle JS. et al, (2004);	14743219:Searle JS. et al, (2004);	Activation
SNF1	SAK1	YDR477W	YER129W	16201971:Elbing K. et al, (2006);	12748292:Nath et al., 2003; 12847291:Hong et al., 2003; 19897735:Mangat S. et al, (2009); 16201971:Elbing K. et al, (2006); 16607009:Rubenstein EM. et al, (2006); 16847059:Elbing K. et al, (2006);	15340085:Hedbacker K. et al, (2004); 19880754:Orlova M. et al, (2010); 15824893:McCartney RR. et al, (2005); 16847059:Elbing K. et al, (2006);	17438333:Hong and Carlson, 2007; 19880754:Orlova M. et al, (2009);	Activation and nuclear localization
SNF1	TOS3	YDR477W	YGL179C	12847291:Hong et al., 2003;	12847291:Hong et al., 2003; 12847291:Hong et al., 2003; 16201971:Elbing K. et al, (2006);	15824893:McCartney RR. et al, (2005);	17438333:Hong and Carlson, 2007; 12847291:Hong et al., 2003; 15879520:Kim MD. et al, (2005);	Activation
HEK2	YCK1	YBL032W	YHR135C	17588515:Paquin N. et al, (2007);	17588515:Paquin N. et al, (2007);	17588515:Paquin N. et al, (2007);	17588515:Paquin N. et al, (2007);	Dissociation from RNA complex
VPS41	YCK3	YDR080W	YER123W	n/a	n/a	19193765:Cabrera M. et al, (2009);15684030:LaGrassa TJ. et al, (2005); 18405665:Takeda K. et al, (2008) ;18809726:Brett CL. et al, (2008); 19386605:Hickey CM. et al, (2009);	15684030:La Grassa TJ. et al, (2005);19193765:Cabrera M. et al, (2009);	Localization and protein binding for vaculoe fusion
CDC28	SWE1	YBR160W	YJL187C	12388757:McMillan JN. et al, (2002);	8253069:Booher RN. et al, (1993);	12840070:Martinez-Anaya C. et al, (2003); 11160822:Alexander MR. et al, (2001); 19566963:Tobe BT. et al, (2009);	12840070:Martinez-Anaya C. et al, (2003); 11160822:Alexander MR. et al, (2001); 19566963:Tobe BT. et al, (2009);	Inhibition of activity
HSC82	SWE1	YMR186W	YJL187C	n/a	20159553:Mollapour M. et al, (2010) ;	20159553:Mollapour M. et al, (2010) ;	20159553:Mollapour M. et al, (2010) ;	Protein binding to Ste11 and Slt2
HOG1	PBS2	YLR113W	YJL128C	9180081:Posas and Saito (1997); 18212044:Murakami et al. (2008) ;12511654:Park SH. et al, (2003); 19307607:Boysen et al. (2009)	n/a	18184748:Bermejo C et al (2008); 16885417:Thorsen et al. (2006); 15341652:Bilsland et al. (2004); 9742096:Posas F. et al, (1998); 12853477:Tatebayashi K. et al, (2003); 7624781:Maeda T et al (1995); 16371351:Panadero J. et al, (2006); 12821642:Reiser V et al (2003); 15520007:Maeta K et al (2005); 16672281:Hayashi M et al (2006);	9755161:Ferrigno et al. (1998); 10198063:Reiser V. et al, (1999); 15520007:Maeta K et al (2005);	Localization
RPO21	KIN28	YDL140C	YDL108W	8001136:Feaver WJ. et al, (1994); 19581288:Liu Y. et al, (2009);	10594013:Rodriguez CR. et al, (2000) ; 8001136:Feaver WJ. et al, (1994); 11839796:Keogh MC. et al, (2002); 9702190:Hengartner CJ. et al, (1998); 19450536:Akhtar MS. et al, (2009); 7760796:Cismowski MJ. et al, (1995); 12972617:Keogh MC. et al, (2003);	14749387:Liu Y. et al, (2004); 10594013:Rodriguez CR. et al, (2000); 11606527:Lindstrom DL. et al, (2001); 17376774:Max T. et al, (2007);	9702190:Hengartner CJ. et al, (1998); 19450536:Akhtar MS. et al, (2009);17218269:Govind CK. et al, (2007)	Activation and recruitment of Rpo21 to promoters
RPS2	CTK1	YGL123W	YKL139W	n/a	17545469:Rother S. et al, (2007);	17545469:Rother S. et al, (2007);	17545469:Rother S. et al, (2007);	Activation of protein translation
RPO21	SGV1	YDL140C	YPR161C	11390638:Murray et al. (2001); 19328068:Qiu H. et al, (2009);	19581288:Liu Y. et al, (2009); 12972617:Keogh MC et al, (2003);	19581288:Liu Y. et al, (2009); 19328068:Qiu H. et al, (2009);11390638:Murray et al. (2001).;11606527:Lindstrom DL. et al, (2001);	19581288:Liu Y. et al, (2009); 19328068:Qiu H. et al, (2009);11390638:Murray et al. (2001).;11606527:Lindstrom DL. et al, (2001);	Activation of transcription
CDC28	CAK1	YBR160W	YFL029C	19647054:Kim SH. et al, (2009);	8752210:Kaldis P. et al, (1996) ;	8752210:Kaldis P. et al, (1996);	8752210:Kaldis P. et al, (1996);	Activation
SGV1	CAK1	YPR161C	YFL029C	n/a	12215532:Yao S. et al, (2002);	12215532:Yao S. et al, (2002);	12215532:Yao S. et al, (2002);	Activation
