# Supplementary material for: A quantitative literature-curated gold standard for kinase-substrate pairs
Source: Genome Biol. 2011 Apr 14;12(4):R39. doi: 10.1186/gb-2011-12-4-r39 (PMC3218865; doi:10.1186/gb-2011-12-4-r39)
Supplement: Additional file 3 — List of all database interactions (August 2010 update). [file gb-2011-12-4-r39-S3.XLS]

## Sheet: table
File generated by Yeast KID.
Interaction between :
Gene : Any
Kinase : Any
PMID : Any
26651 interactions matching.
Gene Name	Kinase Name	Gene ID	Kinase ID	Protein Chip data for in vitro phosphorylated substrates	HTP in vitro phosphorylation	HTP in vivo-dependency (Transcription, protein abundance or phosphorylation)	Localized to same subcellular compartment	HTP Synthetic Lethality/synthetic growth defect /phenotypic enhancement	Phenotypic Suppression/ Synthetic Suppression	HTP Genetic Correlation (SGA correlations)	HTP Dosage Lethality	HTP Dosage Suppression	Yeast 2-Hybrid studies	Co-Immunoprecipitation by Mass Spec	PCA assay study on yeast protein interactome	HTP Chemical co-fitness	Co-Immunoprecipitation / Co-purification	Physical interaction by Two-hybrid or PCA	Reconstituted complex	LTP in vitro kinase assays	LTP Synthetic lethality, Synthetic growth defect, Phenotypic enhancement	Synthetic Suppression	Dosage lethality	Dosage suppression, Dosage rescue	Biological correlations	Biological anti-correlations	LTP Co-localization	In vitro phosphorylation site mapping (Mass Spec, Phospho-specific antibodies by Western, in vitro site-directed mutagenesis)	In vivo site-directed mutagenesis in substrate showing same biological consequence as the kinase delete	Reduction in phospho-peptide in vivo by mass-spec	In vivo phosphoryation site mapping using phospho-specific antibodies (Western blot) or by phospho-peptide mapping	General in vivo dependency on the kinase	Phosphorylation reduced or absent in kinase mutant (Phospho-shifts, Western blot using Phospho-specific antibody)	Phosphorylation or kinase-dependent change in localization	Score
MIG1	SNF1	YGL035C	YDR477W	16319894:by Ptacek et al (2005);		19888214:Usaite R. et al, (2009) MIG1 transcript is decreased in snf1-delete by microarrays;			20093466:by Costanzo M. et al, (2010) YDR477W as query, YGL035C as array. Score : 0.119. P-value : 4.21E-16. ;								9774644:Treitel MA. et al, (1998);17178716:Ahuatzi D. et al, (2007);	9774644:Treitel MA. et al, (1998);		9774644:Treitel MA. et al, (1998);10403407:Smith FC. et al, (1999);16847059:Elbing K. et al, (2006);12393914:Nath N. et al, (2002);12684376:Leech A. et al, (2003);12748292:Nath N. et al, (2003);		6373495:Carlson M. et al (1984);8056322:Vallier LG. et al (1994);8196626:Johnston M. et al (1994);2002006:Schuller HJ. et al (1991);8710504:Rahner A. et al (1996);11281938:Zhou H. et al, (2001);9892641:Balciunas D. et al, (1999) mig1 deletion suppresses snf1 deletion defects on Galactose and Raffinose, but not other gluconeogenic carbon sources;9755175:Song W. et al, (1998) ;	Sharifpoor et al, unpublished:by Sharifpoor S. et al, (2010) Score : -0.46. Confidence : Medium;			1538695:Matallana E. et al (1992) MIG1 produces characteristic pattern of repressed chromatin while SNF1 is sufficient to produce derepressed chromatin;8622676:Ostling J. et al (1996) Deletion of SNF1 gene increases that activity of MIG1 derepression;		9523726:Ostling J. et al, (1998) In vitro and in vivo;	9523726:Ostling J. et al, (1998);10403407:Smith FC. et al, (1999) Phosphorylation sites are: Ser222, Ser278, Ser311, Ser381;			15031717:Papmichos-Chronakis M. et al, (2004) Snf1 regulates the interaction of Mig1 with its corepressor Cyc8 as shown by CoIPs under glucose depletion.;	9523726:Ostling J. et al, (1998);9774644:Treitel MA. et al, (1998);10990457:Schmidt MC. et al, (2000);16201971:Elbing K. et al, (2006);11486005:McCartney RR. et al, (2001);11971761:Daniel T. et al, (2002) overexpression of Snf1 in a snf deletion, restores phospho-shift of the Mig1-flag protein;15031717:Papamichos-Chronakis M. et al, (2004);12906789:Sutherland et al., (2003);17178716:Ahuatzi D. et…	9285828:De Vit MJ. et al, (1997) ;10556086:De Vit MJ. et al, (1999);17178716:Ahuatzi D. et al, (2007);	33.183
SWE1	CDC28	YJL187C	YBR160W	16319894:by Ptacek et al (2005);	14574415:by Ubersax et al., (2003);15744308:Loog and Morgan 2005;	19779198:Holt et al. (2009). Phosphorylated peptides whose abundance decreased by more than 50%, in vivo, following Cdk1-as inhibition. Assay: chemical inhibition of Cdk1 followed by quantitative mass spectrometry.;								20489023:Breitkreutz A. et al, (2010);				12388757:McMillan JN. et al, (2002);		12388757:McMillan JN. et al, (2002) ;15920482:Asano S. et al, (2005);16096060:Cdc28-Clb2 phosphorylates purified Swe1-3HA in vitro. Harvey SL. et al, (2005);		10454545:McMillan JN. et al, (1999) cdc28-E12K mutant rescues the toxicity of Swe1 O/E;19566963:Tobe BT. et al, (2009) swe1 delete suppresses the growth defect of cdc28-E217V mutant;						16096060:Swe1-phosphorylation site mapping data. Harvey et al, (2005);	16096060:No phsophoshift in a cdc28-as1 background in the presence of 1-NM-PP1;			15920482:Asano S. et al, (2005) Phosphorylation of Swe1 by Cdc28 increases it's binding to cdc5 polo kinase;9822611:Sia RA. et al, (1998) Cdc28-clb2 is required for Swe1 protein degradation;	15920482:Asano S. et al, (2005);12388757:McMillan JN. et al, (2002) Cdc28-as allele shows reduced phosphorylation of Swe1 by phospho-shifts;16096060:Harvey SL. et al, (2005) Cdc28-as1 allele shows reduced phospho-shift upon treatment with the inhibitor 1-NM-PP1;16096060:Harvey SL. et al, (2005) Swe1-18A (18 phospho-sites mutated into alanine) mutant shows no phospho-shift.;10619027:Leu JY. et al,…		29.4565
MKK2	SLT2	YPL140C	YHR030C					19547744:Beltrao et al. (2009);						11805837:by Ho et al (2002);20489023:Breitkreutz A. et al, (2010);				8757399:Paravicini G et al (1996);8596433:Soler M et al (1995) MKK2 and SLT2 show yeast-two-hybrid interaction.;	8596433:Soler M et al (1995) Slt2 protein from yeast extract binds to purified GST-MKK2 on GSH agarose matrix.;	17711850:Jimenez-Sanchez M et al (2007) Slt2p retrophosphorylates Mkk2p in vitro. (questionable figure);				8386320:Irie K et al (1993) Overexpression of SLT2 suppresses the defect of mkk1 mkk2 double mutant.;18829462:Levin-Salomon V et al (2008) Overproduction of SLT2 hyperactive mutant alleles (R68S, D127N, S179L, Y210C or Y268C) suppresses caffeine sensitivity of mkk1 mkk2 double mutant.;	18184748:Bermejo C et al (2008) slt2 and mkk1mkk2 double mutants are hypersensitive to zymolyase.;11283616:Harrison JC et al (2001) slt2 and mkk1mkk2 double mutant show defects in morphogenesis-checkpoint-mediated G2 delay in response to actin perturbation (latrunculin B).;16380504:Chen Y et al (2005) Both mutants are sensitive to Unfolded Protein Response (UPR)-inducing agents, such as tunicamyc…		12361575:van Drogen F et al (2002) Mkk2 and Slt2 localize to sites of polarized growth.;	17711850:Jimenez-Sanchez M et al (2007) In vitro, Slt2p phosphorylation on mkk2 mutant protein (K243R S42A S50A) is reduced.;	17711850:Jimenez-Sanchez M et al (2007) Slt2p retrophosphorylates Mkk2p at Ser50 residue in vivo. S50A mutant no longer shows phospho-shift similar to that seen in slt2 delete.;			9343415:Buehrer et al (1997) MKK1 and MKK2 are required for pheromone induced activation of SLT2.;10594829:Jung US et al (1999) SLT2 transcript is increased in cells overexpressing MKK1[S386P] gain-of-function allele.;	8530423:Davenport KR et al (1995) Hypotonic shock-induced tyrosine phosphorylation of Slt2p disappears in mkk1 and mkk2 null mutant.;17711850:Jimenez-Sanchez M et al (2007) Phosphorylation of Mkk2 is dependent on an catalytically active Slt2 MAPK.;18184748:Bermejo C et al (2008) Zymolyased-induced phosphorylation of Slt2p is absent in mkk1mkk2 double mutant.;		26.7626
SWE1	CDC5	YJL187C	YMR001C										18719252:by Yu H. et al. (2003);				11438652:Bartholomew CR. et al, (2001) GST pull down Copurification;15920482:Asano S. et al, (2005);	11438652:Bartholomew CR. et al, (2001);		15037762:Sakchaisri K. et al, (2004) Cdc5 purfied from Sf9 cells phosphorylates catalytically inactive Swe1 in vitro;15920482:Asano S. et al, (2005);		11438652:Bartholomew CR. et al, (2001) cdc5-1swe1 double is healthy at high temperatures;12586693:Park CJ. et al. (2003);16571676:Liu H. et al, (2006) Swe1 deletion suppresses cdc5-2 sensitivity on HU at permissive temperatures Swe1 deletion partially suppresses growth defect of cdc5-2 at non-permissive temperatures;19570916:Liang F. et al, (2009) Swe1 deleteion suppresses cdc5-1 defects in the F…				11438652:Bartholomew CR. et al, (2001) Overexpression of Cdc5 has the same morphology as swe1 nulls (Nuclei are positioned at the ends of an elongated spindle or at the end of a disassembling spindle);			15037762:Sakchaisri K. et al, (2004);			15037762:Sakchaisri K. et al, (2004) Cdc5 phosphorylates Swe1 in vivo and targets it for degradation;15509790:Park JE. et al, (2004) Tethering CDC5 to the neck results in swe1-dependent cell cycle delay;16571676:Liu H. et al, (2006) Swe1 protein accumulates in cdc5-2 cells;19570916:Liang F. et alm (2009) Swe1 protein accumulates in cdc5-1 cells;16123596:Lee KS. et al, (2005) Swe1 degradation is i…	15037762:Sakchaisri K. et al, (2004) Reduction in the most hyperphosphorylated band in cdc5-inducible delete. Targets Swe1 for degradation;11438652:Bartholomew CR. et al, (2001);15920482:Asano R. et al, (2005) CDC5 overexpression enhances swe1 phosphorylation and degradation in vivo;	11438652:Bartholomew CR. et al, (2001) overexpression of cdc5 localizes swe1 to the spindle pole bodies;	26.7106
FPS1	HOG1	YLL043W	YLR113W														17620418:Mollapour M and Piper (2007). Hog1 were coprecipitated with this Fps1-cmyc.;	17620418:Mollapour M and Piper (2007). Hog1 associates with the Fps1(1â€“255) region.;		16885417:Thorsen et al. (2006). GST-Hog1 phosphorylates GST-Fps1 in vitro in the presence of GST-Pbs2EE;	10931288:Siderius et al. (2000). hog1 cells containing an fps1 allele, encoding a constitutively open glycerol channel, have lost their temperature-remedial osmoresistance.;	19608606:Mollapour M et al (2009) Deletion of FPS1 suppresses hog1 sensitivity to acetate in pH 6.8;16885417:Thorsen et al. (2006). Deletion of FPS1 in hog1 background restores resistance to As(III) and Sb(III).;17620418:Mollapour and Piper (2007). FPS1 deletion suppresses the acetate sensitivity generated by the loss of Hog1.;19608606:Mollapour et al. (2009).;		20026328:Maciaszczyk-Dziubinska et al. (2010). Overexpression of FPS1 increased arsenite tolerance.;	16380504:Both mutants are sensitive to Unfolded Protein Response (UPR)-inducing agents, such as tunicamycin, beta-mercaptoethanol or DTT. Chen Y. et al, (2005);			16885417:Thorsen et al. (2006). GST-Hog1 phosphorylates GST-Fps1 in vitro in the presence of GST-Pbs2EE, but not GST-Fps1 T231A.;17620418:Mollapour M and Piper (2007). Hog1 phosphorylates a truncated form of Fps1(1â€“255) at residue T231 in vitro.;			17620418:Mollapour M and Piper (2007). Double T231A S537A mutation of Fps1 abolishes the Hog1-dependent phosphorylation and Fps1 endocytosis in response to acetic acid stress.;	17620418:Mollapour M and Piper (2007). Fps1-GFP undergoes Hog1-dependent endocytosis in response to acetic acid but not salt stress.;	16885417:Thorsen et al. (2006). Phospho-Fps1 forms are reduced by 25% in hog1 mutant cell extracts. ;17620418:Mollapour M and Piper (2007). Hog1 phosphorylates a truncated form of Fps1(1â€“255) at residue T231 in vivo. T231A S537A double mutation of Fps1-cmyc abolishes Hog1 phosphorylation.;		26.2754
PHO80	PHO85	YOL001W	YPL031C										18719252:by Yu H. et al. (2003);	16429126:by Gavin et al (2006);17200106:by Collins SR. et al, (2007);20489023:Breitkreutz A. et al, (2010);			15057567:Waters NC (2004);8108735:Kaffman A (1994) ;15057567:Waters NC (2004) 15057567 ;15057567:Waters 2004;	7565699:Santos 1995;	7565699:Santos 1995;18042456:co-crystal Huang 2007;	15057567:Immunoprecipitated kinase assay. Waters NC (2004);		7642701:vac5-1 (truncated allele of PHO80) suppresses pho85 delete for vacuole inheritance. Nicolson 1995;20417603:pho85 delete suppresses the autophagic defect in pcl5 delete pho80 delete. Yang 2010 ;		11139490:Lenburg ME (2001) ;2269431:High copy PHO85 partially suppresses pho80-1 defect in repressing PHO5 gene expression. Gilliquet V (1990) ;2122235:Madden 1990;	8099891: Gilliquet V (1993);15057567:Waters NC (2004) ;2122235:Madden 1990;18033801:Both accumulate inorganic polyphosphate. Both hypersensitive to cordycepin. Holbein 2008;			15057567:Waters NC (2004);	15057567:Waters NC (2004);						25.7324
PHO81	PHO85	YGR233C	YPL031C	16319894:by Ptacek et al (2005);	16330754:Dephoure N (2005);								18719252:by Yu H. et al. (2003);	16429126:by Gavin et al (2006);16554755:by Krogan et al (2006);11805837:by Ho et al (2002);17200106:by Collins SR. et al, (2007);20489023:Breitkreutz A. et al, (2010);			7957107:coIP between Pho80 and Pho81 (Pho85 not tested) Hirst 1994;11533256:CoIP between Pho81 and Pho80 when cells grown in low phosphate medium but not high phosphate medium. Huang 2001;7973731:Schneider KR 1994;	9032248:Measday V (1997);7823964:2 hybrid Ogawa 1995;11069666:2-hybrid interaction between PCL7 and PHO81. Lee 2000;	18059263:Lee YS (2008) ;	15057567:Waters NC (2004);		15926040:pho85 delete suppresses pho81 delete starvation response Swinnen E (2005);				15127225:pho81 alanine mutant has reduced acid phosphatase activity Knight j (2004);								11533256:Localization of Pho80 to nucleus depends on Pho80 but not Pho85. Huang 2001;	25.5763
PHO4	PHO85	YFR034C	YPL031C	16319894:by Ptacek et al (2005);	16330754:Dephoure N (2005);														14659740:Pho4 binds to Pho80-Pho85 in an in vitro pulldown assay. Byrne 2004;	8539622:O'Neill EM (1996) ;8108735:Immunoprecipitated Pho85 phosphorylates Pho4 Kaffman A (1994) ;9725902:Nishizawa M (1998) ;18059263:Lee YS (2008) ;7973730:Espinoza FH (1994);9529390:IPed Pcl9-Pho85 phosphorylates Pho4 in vitro. Aerne 1998 ;9593297:IPed Pcl9-Pho85 phosphorylates Pho4 in vitro. Tennyson 1998;11069666:IPed Pcl7 phosphorylates Pho4 in vitro. Lee 2000;9584169:Huang 1998;10490639:Pc…		9537389:pho4 suppresses pho85 aminoglycoside sensitivity Wickert S (1998);12077337:pho4 delete suppresses pho80 delete defect in growth on sorbitol, 4-NQO, cycloheximide, G418, and in endocytosis. Huang 2002 ;18408055:pho4 delete partially restores SNZ1 expression in pho85 delete. Nishizawa 2008;	16455487:Sopko R. et al, (2006);					8539622:O'Neill EM (1996) ;			14659740:Byrne 2004;		8108735:Kaffman A (1994) ;	8539622:O'Neill EM (1996) ;9853758:Kaffman (1998);15738404:Kung C (2005);	25.5627
SNF1	SAK1	YDR477W	YER129W											11805826:by Gavin et al (2002);16429126:by Gavin et al (2006);16554755:by Krogan et al (2006);17200106:by Collins SR. et al, (2007);			16201971:Elbing K. et al, (2006) IP-MS;			12748292:Nath et al., 2003:;12847291:Hong et al., 2003: LexA-Snf1 extracted from elm1sak1tos3 triple mutant is not phosphorylated in vitro.;19897735:Mangat S. et al, (2009) Snf1 heterotrimers purified from bacteria and Sak1 was purified from yeast;16201971:Elbing K. et al, (2006);16607009:Rubenstein EM. et al, (2006);16847059:Elbing K. et al, (2006);				19880754:Orlova M. et al, (2009) Overexpression of activated SNF1 restores the pseudohyphal differentiation in sak1 delete (diploid, both copies deleted);	12847291:Hong et al., 2003: Overexpression of GST-SAK1 stimulates LexA-SNF1 catalytic activity. Used lexAop-lacZ reporter to assess LexA-Snf1 activity.;				15340085:Hedbacker K. et al, (2004) Thr210 phosphorylation by Sak1 kinase is required for localization of Snf1 to the nucleus;		19880754:Orlova M. et al, (2010) Thr210 phosphorylation of Snf1 is dependent on Sak1 in low nitrogen conditions;15824893:McCartney RR. et al, (2005) Thr210 is phosphorylated in Snf1;16847059:Elbing K. et al, (2006) Thr210 is phosphorylated in Snf1;	17438333:Hong and Carlson, 2007: Stress-induced Snf1 activity (determined by assaying the phosphorylation of the SAMS peptide in vitro) is not observed in elm1sak1tos3 triple mutant extracts.;12847291:Hong et al., 2003: Snf1 activity (determined by assaying the phosphorylation of the SAMS peptide in vitro) is not observed in elm1sak1tos3 triple mutant extracts.;15340085:Hedbacker K. et al, (2004)…	17438333:Hong and Carlson, 2007: Stress-induced phosphorylation of Snf1 T210 is not observed in sak1 cells.;19880754:Orlova M. et al, (2009) snf1-pT210 phosphorylation is reduced in sak1 delete in low nitrogen;	15340085:Hedbacker K. et al, (2004) SAK1 (and Gal83) are required for nuclear enrichment of Snf1;15824893:Hong SP. et al, (2005) SAK1 is required for nuclear enrichment of Snf1;	25.2918
PAN1	PRK1	YIR006C	YIL095W											20489023:Breitkreutz A. et al, (2010);						9885245:Zeng G et al (1999) Immunoprecipitated Prk1 can phosphorylate the NH2-terminal long repeat one (LR1) and the adjacent long repeat two (LR2) of Pan1.;11739778:Zeng G et al (1999) Immunoprecipitated Pan1 is no longer phosphorylated in ark1 prk1 double mutant.;17151356:Toshima J et al (2007) Immunoprecipiated Pan1 shows increased level of phosphorylation when Prk1 is phosphorylated.;18939955…		9885245:Zheng G et al (1999) prk1-1 or deletion of Prk1 suppresses temperature sensitivity of pan1-4;15522098:Miliaras NB (2004) Deletion of PRK1 suppresses the toxic effects of overexpressing truncated forms of Pan1.;15711538:Toshima J (2005) pan1-K1156, 1157E mutation suppresses defects of ark1 prk1 (growth sensitivity at 37C and actin-clump formation);					17898076:Zeng G et al (2007) Prk1 colocalizes wtih Pan1 transiently before Pan1 dissociates.;	9885245:Zeng G et al (1999) Pan1 is phosphorylated by Prk1 T571 residue, which can no longer be phosphorylated when mutated (T571A) (LxxQxTG motif);	15711538:Toshima J (2005) pan1-15TA mutant shows same defect as ark1 prk1 mutant. (large actin clumps and failure in fluid-phase endocytosis.);			11739778:Zeng G et al (1999) - Pan1 interaction with Sla1 is reduced when Pan1 or Sla1 is phosphorylated by Prk1 in vivo. - Pan1-Sla1 complex is affected when Prk1 is overproduced. - Pan1 interaction with End3 is reduced when Pan1 is phosphorylated by Prk1 in vivo.;15711538:Toshima J (2005) Prk1 inhibits Pan1 activity as an Arp2/3 activator by preventing Pan1 binding to F-actin.;	17178891:Takahashi T et al (2006) Pan1 shows increased level of phosphorylated threonines when Prk1 is overexpressed. (detected using anti-phosphothreonine antibody);	17151356:Toshima J et al (2007) Pan1 localization is disrupted when Prk1 is overproduced. This localization change is due to Prk1 kinase activity, since kinase dead (Prk1_D158A) overexpression does not change Pan1 localization.;	25.1083
RFA1	MEC1	YAR007C	YBR136W											11805826:by Gavin et al (2002);16429126:by Gavin et al (2006);20489023:Breitkreutz A. et al, (2010);20190278:Chen et al. 2010 Following MMS treatment.;			16148046:Nakada D. et al, (2005) CoIP;14642562:Kim HS. et al, (2003) CoIP;	16148046:Nakada D. et al, (2005) Two-hybrid;		14642562:Kim HS. et al, (2003);12967660:Mallory et al. 2003 Mec1p phosphorylates Rfa1p;								14642562:Kim HS. et al, (2003) In vitro phosphorylation site mapping by western blotting Serine 178 is phosphorylated;	14642562:Kim HS. et al, (2003) Raf1-S178A has reduced Rad53 phosphorylation as in mec1 delete;	17563356:Smolka MB et al, 2007 S178;	14642562:Kim HS. et al, (2003) Ser178 is phosphorylated by Mec1 (western blot);		14642562:Kim HS. et al, (2003);		25.0459
SIC1	CDC28	YLR079W	YBR160W		14574415:by Ubersax et al., (2003);									16429126:by Gavin et al (2006);16554755:by Krogan et al (2006);17200106:by Collins SR. et al, (2007);18563728:by Kito K. et al., (2008);20489023:Breitkreutz A. et al, (2010);			11545745:Verma R. et a., (2001);12820958:Immobilized K0-Sic1 binds Cdc28. Petroski M.D. et al., (2003);11160944:by Honey et al (2001) Copurified with Clb2 containing a multi-affinity purification tag and identified by mass spec.;			17137646:Sawarynski 2006;9334303:Verma R. et al., (1997);12820958:K0-Sic1 is phosphorylated by Cdc28 in vitro. Petroski M.D. et al., (2003);9346238:Cln1-Cdc28 phosphorylates Sic1, which is essential for recognition by Cdc4. Skowyra D. et al., (1997);	15643060:CDC28AF-sic1 cannot from multispores. Rice L.M. et al., 2005;	20417603:sic1 delete suppresses the autophagic defect in cdc28-4, cdc28-13. Yang 2010 ;						9334303:8 sites found by ESMS. Verma et al., (1997);	9334303:T45A mutation of Sic1 displays reduced ubiquitination. Verma R. et al., (1997);				9334303:No phosphorylation of Sic1 after eliminating G1-cyclin activity. Verma R. et al., (1997);		24.9046
WHI5	CDC28	YOR083W	YBR160W		14574415:Whi5 is an in vitro substrate of Cdc28. Ubersax et al., (2003).;15744308:Loog and Morgan 2005;	19779198:Holt et al. (2009). Phosphorylated peptides whose abundance decreased by more than 50%, in vivo, following Cdk1-as inhibition. Assay: chemical inhibition of Cdk1 followed by quantitative mass spectrometry.;														15210110:Whi5-Myc is phosphorylated by Cdc28 in vitro. De Bruin R.A.M., et al. (2004);15210111:Whi5 is phosphorylated by recombinant Cln2-, Cln3-and Clb5-Cdc28 complexes in vitro. Costanzo at al., (2004);19823668:Both in vitro kinase assay and immunoprecipitated kinase assay. Huang 2009 ;		19745812:whi5 suppresses cdc28-13 defects. Takahata S. et al., (2009);						15210111:Mutant form of Whi5 lacking all 12 CDK-sites is not phosphorylated in vitro. Costanzo et al., (2004);15210110:No phospho-shift observed in a WHI5-7A mutant. De Bruin R.A. et al., (2004);	15210110:Site-directed mutagenesis of 7 CDK-consensus sites in Whi5 results in delayed and reduced expression of CLN2. Budding is observed at a substantially larger cell size. No accumulation of slower migrating form of WHI57A. De Bruin R.A. et al., (2004);				15210110:Cln3-Cdc28 promotes a quantitative phosphorylation of Whi5-myc in a cln1D cln2D cdc34-ts background. De Bruin R.A. et al., (2004);19823668:Huang 2009 ;	15210111:Cell cycle dependent localization of Whi5 is dramatically altered in a Whi5-6A mutant, lacking all C-terminal CDK-sites. Costanzo et al., (2004);	24.2206
HOG1	RCK2	YLR113W	YLR248W											11805837:by Ho et al (2002);16554755:by Krogan et al (2006);20489023:Breitkreutz A. et al, (2010);	18467557:by Tarassov et al (2008);		18212044:Murakami et al. (2008). GST-Rck2 binds to wild-type Hog1 or to Hog1deltaPBD-2, but not to the CD mutant Hog1-DADA.;10805732:Bilsland-Marchesan et al. (2000). HA-Hog1 pulls down Rck2.;14735355:Jiang L. et al, (2004);	10805732:Bilsland-Marchesan et al. (2000). LexA-Hog1 interacts with GAL4AD-Rck2. Rck2 residues 466 to 610 is sufficient for binding to Hog1.;		10805732:Bilsland-Marchesan et al. (2000). Pbs2EE activated Hog1 phosphorylates Rck2 in vitro.;10805732:Bilsland-Marchesan et al. (2000).Osmo-stress activated Hog1 phosphorylates Rck2 in vitro.;		10805732:Bilsland-Marchesan et al. (2000). Overexpression of catalytically inactive RCK2(KD) causes osmo-sensitivity, but can be suppressed by a HOG1 deletion.;		10805732:Bilsland-Marchesan et al. (2000). Overexpression of wt RCK2 suppresses the osmo-sensitivity of a pbs2 mutant.;15341652:Bilsland et al. (2004). RCK2 overexpression partially suppresses the sensitivity of hog1 mutants to oxidative-stress agents.;				10805732:Bilsland-Marchesan et al. (2000). Several truncated Rck2 fragments were expressed in E. coli and tested for phosphorylation by Hog1 in vitro. Hog1 phosphorylates Rck2 on Ser519.;					10805732:Bilsland-Marchesan et al. (2000). A change in Rck2 phospho-forms is observed in wt cells that were exposed to osmo-stress. Rck2 phospho-peptides purified from hog1 cells show different mobilities than the wt preparation.;	15341652:Bilsland et al. (2004). Hog1-GFP is more concentrated in the nucleus of rck2 mutants exposed to oxidative stress, than wt cells.;	23.8777
RCK2	HOG1	YLR248W	YLR113W											11805837:by Ho et al (2002);16554755:by Krogan et al (2006);20489023:Breitkreutz A. et al, (2010);	18467557:by Tarassov et al (2008);1944710:Maayan and Engelberg (2009). hog1 cells expressing the active form of Rck2 (Rck2EE), showed a significant improvement of growth under osmostress.;		18212044:Murakami et al. (2008). GST-Rck2 binds to wild-type Hog1 or to Hog1deltaPBD-2, but not to the CD mutant Hog1-DADA.;10805732:Bilsland-Marchesan et al. (2000). Polyclonal antibodies directed at Rck2 co-precipitate HA-Hog1.;14735355:Jiang L. et al, (2004);	10805732:Bilsland-Marchesan et al. (2000). LexA-Hog1 interacts with GAL4AD-Rck2. Rck2 residues 466 to 610 is sufficient for binding to Hog1.;11344302:Teige M. et al, (2001) Two-hybrid requires the C-terminal regulatory domain of Rck2;		10805732:Bilsland-Marchesan et al. (2000). Osmo-stress activated Hog1 phosphorylates Rck2 in vitro.;10805732:Bilsland-Marchesan et al. (2000). Pbs2EE activated Hog1 phosphorylates Rck2 in vitro.;11344302:Teige A. et al, (2001) ;		10805732:Bilsland-Marchesan et al. (2000). Overexpression of catalytically inactive RCK2(KD) causes osmo-sensitivity, but can be suppressed by a HOG1 deletion.;		10805732:Bilsland-Marchesan et al. (2000). Overexpression of wt RCK2 suppresses the osmo-sensitivity of a hog1 mutant.;15341652:Bilsland et al. (2004). RCK2 overexpression partially suppresses the sensitivity of hog1 mutants to oxidative-stress agents.;				10805732:Bilsland-Marchesan et al. (2000). Several truncated Rck2 fragments were expressed in E. coli and tested for phosphorylation by Hog1 in vitro. Hog1 phosphorylates Rck2 on Ser519.;					10805732:Bilsland-Marchesan et al. (2000). A change in Rck2 phospho-forms is observed in wt cells that were exposed to osmo-stress. Rck2 phospho-peptides purified from hog1 cells show different mobilities than the wt preparation.;11344302:Teige A. et al, (2001) ;	15341652:Bilsland et al. (2004). Hog1-GFP is more concentrated in the nucleus of rck2 mutants exposed to oxidative stress, than wt cells.;	23.8777
HSL7	HSL1	YBR133C	YKL101W				14562095:Colocalized in the bud neck. by Huh WK. et al, (2003);										10490648:Schulewitz MJ. et al, (1999) CoIP;19211841:Crutchley J. et al, (2009) CoIP;	16688223:Clotet et al. (2006). Phosphorylation of Hsl1 by Hog1 determines Hsl7 binding to Hsl1 (shown by two hybrid) and consequently also Hsl7's localization at the bud neck.;10490648:Shulewitz MJ. et al, (1999) Yeast two hybrid;11408575:Cid VJ. et al, (2001);	11408575:Cid VJ. et al, (2001) ;	11408575:Cid VJ. et al, (2001);19211841:Crutchley J. et al, (2009);	11404321:La Valle R. et al, (2001);				10805747:Longtine et al., 2000: Hsl1 and Hsl7 colocalize to the bud side of the bud neck within the septin-containing region.;16571676:Liu H. et al, (2006) Both are sensitive to HU;12925763:Theesfeld CL> et al, (2003) Phosphorylation of both proteins is reduced in the presence of LatA, actin depolymerizing agent;		19211841:Crutchley J, et al, (2009);					10805747:Longtine et al., 2000: Hsl7 localization to the bud neck is abolished in hsl1 mutant cells.;	10490630:McMillan et al., 1999: Slower migrating Hsl7 peptide is not observed for hsl1 mutant.;11408575:Cid VJ. et al, (2001) No hsl7 phosphorylation is detected (by IP kinase assay) in a hsl1 kinase dead mutant strain;12925763:Theesfeld CL. et al, (2003);	16688223:Clotet et al. (2006). Phosphorylation of Hsl1 by Hog1 determines Hsl7 binding to Hsl1 (shown by two hybrid) and consequently also Hsl7's localization at the bud neck.;10490648:Shulewitz MJ. et al (1999) Hsl1 is required for hsl7 localization to the budneck;12925763:Theesfeld CL. et al, (2003) hsl7 is mislocalized in a kinase dead Hsl1 mutant strain;	23.6533
CDC28	SWE1	YBR160W	YJL187C			19779198:Holt et al. (2009). Phosphorylated peptides whose abundance decreased by more than 50%, in vivo, following Cdk1-as inhibition. Assay: chemical inhibition of Cdk1 followed by quantitative mass spectrometry.;								20489023:Breitkreutz A. et al, (2010);				12388757:McMillan JN. et al, (2002);		8253069:Booher RN. et al, (1993);	12773812:Okuzaki et al., 2003: Deletion of SWE1 suppresses the increased temperature sensitivity observed for cdc28(TS)gin4 and cdc28(TS)hsl1 double mutants.;	10454545:McMillan JN. et al, (1999) cdc28-E12K mutant rescues the toxicity of Swe1 O/E;19566963:Tobe BT. et al, (2009) Swe1 delete suppresses the growth defect of cdc28-E217V mutant;						8253069:Booher RN. et al (1993) Site directed mutagenesis Tyr19;			12840070:Martinez-Anaya C. et al, (2003) Y19 of Cdc28 is phosphorylated by Swe1;11160822:Alexander MR. et al, (2001) Y19 phosphorylation is regulated by Swe1;19566963:Tobe BT. et al, (2009) Y19 phosphorylation is reduced in a swe1 deletion background;		12388757:McMillan JN. et al, (2002) Cdc28 phosphorylation is reduced in swe1 delete;11160822:Alexander MR. et al, (2001) Cdc28 phosphorylation is reduced in swe1 delete by phospho-specific antibodies;		23.5942
CDC5	CDC28	YMR001C	YBR160W		14574415:by Ubersax et al., (2003);15744308:Loog and Morgan 2005;	19779198:Holt et al. (2009). Phosphorylated peptides whose abundance decreased by more than 50%, in vivo, following Cdk1-as inhibition. Assay: chemical inhibition of Cdk1 followed by quantitative mass spectrometry.;														16303563:Mortensen EM. et al, (2005) cdc28-as allele was used to show a 5 fold decrease in cdc5 activity in the presence of inhibitor (using casein as a test substrate);	15273393:Azzam R. et al, (2004) clb2 delete is SL with cdc5-1 and cdc5-2 ts mutants;	9001215:The conditional lethality and the abnormal cellular morphogenesis of cdc55::LEU2 is suppressed by cdc28F19. Wang Y. et al., 1997;						16303563:Mortensen EM. et al, (2005) T242 is the site of phosphorylation by Cdc28;	16303563:Mortensen EM. et al, (2005);	16303563:Mortensen EM. et al, (2005);				15920482:Asano S. et al, (2005) Cdc28 is required for cdc5 localization to the budneck (by priming Swe1 phosphorylation);	23.5487
CDH1	CDC28	YGL003C	YBR160W		15744308:by Loog and Morgan. (2005);14574415:by Ubersax et al., (2003);	19779198:Holt et al. (2009). Phosphorylated peptides whose abundance decreased by more than 50%, in vivo, following Cdk1-as inhibition. Assay: chemical inhibition of Cdk1 followed by quantitative mass spectrometry.;								11805837:by Ho et al (2002);			11566880:Schwab M. et al, (2001) cdh1 coIPs with clb2 and clb3;			10074450:Purified CDH1-His6 is phosphorylated by purified Clb2-Cdc28 complexes in vitro.;10074450:Elimination of 6 CDK1-sites in Cdh1 results in reduction of in vitro phosphorylation by Clb2-Cdc28 complex.;	10871278:CDC28-VF is synthetically lethal in combination with cdh1. Rudner A.D. et al., 2000;		19458192:Zou J. et al. (2009) Overexpression of this gene is toxic in cln1 delete cln2 delete.;					18500339:Clb2-Cdc28 phosphorylates Cdh1 in vitro. Crasta et al. (2008);10074450:Elimination of 6 CDK1-sites in Cdh1 results in reduction of phospho-shifts. Jaspersen S.L. et al., 1999;18500339:Crasta K. et al, (2008) Ser 125,259 Site directed mutagenesis and western blot;					10074450:Cdh1 shows a phosphoshift which collapses in the presence of 100 Units of lambda-phosphoatase (PPase). This reduction in phosphorylation is reduced after adding PPase inhibitors. Jaspersen S.L. et al., 1999;18500339:Crasta K. et al, (2008) Using as-allele;		22.9496
DUN1	RAD53	YDL101C	YPL153C											11805837:by Ho et al (2002);20190278:Chen et al. 2010 Following MMS treatment.;			12917350:Lee SJ et al, 2003;	12556502:Bashkirov et al. (2003) Rad53 and Dun1 interact via yeast two-hybrid assay. This interaction is partially dependent on the Dun1 FHA domain.;	12556502:Bashkirov et al. (2003) Dun1p and Rad53p associate in vivo at their native protein level via immunoprecipitation. This association was preferential towards activated Rad53 kinase. In addition, the Dun1-kd mutant resulted in a more stable association with Rad53p.;	12556502:Bashkirov et al. (2003) Rad53 hyperphosphorylates Dun1 in vitro as indicated by increased incorporation of 32-P and by the electrophoretic shift of Dun1 protein. Note - Dun1-fha mutant (forkhead domain removed) fails to be hyperphosphorylated by WT Rad53 kinase.;7958905:Allen JB. et al (1994) In vitro kinase assays were performed on immunoprecipitated endogenous Dun1p. Wild-type cells tr…	11904430:Zhao and Rothstein (2002) dun1 rad53-1 and dun1 rad53-17 double mutants are inviable.;17130284:Enerink JM. et al, (2006) Double mutant has more severe elongated bud morphology in the presence of HU than either single mutant;			11331602:Hu F et al (2001) Overexpression of DUN1 suppresses the temperature sensitivity of mrc1-1 rad53-21 double mutant.;						17563356:Smolka MB et al, 2007 S10 S139;		17114794:Chen et al. 2007 In rad53 mutant cells, purified Dun1p cannot hyperphosphorylate Sml1p.;	7958905:Allen JB. et al (1994) (1) In vitro kinase assays were performed on immunoprecipitated endogenous Dun1p; wild-type cells treated with either HU or MMS exhibited slower migrating forms of Dun1 than in rad53 (sad1-1) cells. (2) MMS-induced hyperphosphorylation of Dun1 is absent in rad53 (sad1-1) mutants.;12556502:Bashkirov et al. (2003) In vivo hyperphosphorylation of Dun1p was abolished in…		22.6115
ATG1	TPK3	YGL180W	YKL166C	16319894:by Ptacek et al (2005);																16172400:GST-Atg1 from yeast is phosphorylated by bovine PKA catalytic subunit Budovskaya 2005 ;						17699586:In absence of pka and sch9, ATG1 needed to induce autophagy. Yorimitsu 2007 ;19805182:Inactivation of PKA pathway (by dominant negative RAS-Ala22 allele or by inhibition of Tpk1-as in tpk2 tpk3 background) induces Atg1-dependent autophagy. Stephan 2009 19805182;		16172400:Atg1-S508A S515A is not phosphorylated in vitro by bovine PKA catalytic subunit. Budovskaya 2005 ;	16172400:Atg1-S508A S515A is not phosphorylated in vivo, similar to Atg1 in a strain lacking all 3 catalytic subunits of PKA. Budovskaya 2005 ;			17699586:In absence of pka and sch9, ATG1 needed to induce autophagy. atg1-S508A S515A, which cannot be phosphorylated by pka, cannot induce autophagy in sch9 mutant. Yorimitsu 2007 ;	16172400:Atg1 is not phosphorylated in vivo in yeast strain lacking all 3 PKA subunits Budovskaya 2005 ;	16172400:Atg1-S508A S515A loses cytosolic localization and is now localized only to pre-autophagosomal structures. Budovskaya 2005 ;	22.3552
MCD1	CDC5	YDL003W	YMR001C											11805837:by Ho et al (2002);20489023:Breitkreutz A. et al, (2010);			20230747:Katis VL. et al, (2010) CoIP;			11371343:Alexandru G. et al, (2001) Did not use radioactive ATP. Phosphorylation was assessed by shift using purified substrate from yeast and human recombinant Plk1 (cdc5 homolog);				14551257:Visintin R. et al, (2003) Overexpression of cdc5 suppresses the defects of mcd1 delete in release of cdc14;				11371343:Alexandru G. et al, (2009) Purified Mcd1 from insect cells;	11371343:Alexandru G. et al, (2001) S175 and S263 are phosphorylated by Cdc5;			11371343:Alexandru G. et al, (2001) Cdc5 phosphorylation of Mcd1 enhances the cleavage of Mcd1 in vivo Cdc5 phosphorylation of Mcd1 enhances dissociation of Mcd1 from Chromatin;	18022565:Snead et al., 2007:;11371343:Alexandru G. et al, (2001);15241476:Hornig NC. et al, (2004);		22.3277
SPC42	MPS1	YKL042W	YDL028C											20489023:Breitkreutz A. et al, (2010);			11827982:Castillo et al (2002);			11827982:Castillo et al (2002);19269975:Holinger EP et al, 2009;	11827982:Castillo et al (2002);12486115:Jaspersen et al (2002);15296722:Jaspersen SL et al, 2004;			11827982:Castillo et al (2002);			11827982:Castillo et al (2002);	19269975:Holinger EP et al, 2009 Mass spec Thr240;				19269975:Holinger EP et al, 2009 mps1-1 cells have reduced levels of Spc42 protein by western blot;	11827982:Castillo et al (2002);		22.0969
SLA1	PRK1	YBL007C	YIL095W				14562095:Colocalized in the actin. by Huh WK. et al, (2003);	Sharifpoor et al, unpublished:by Sharifpoor S. et al, (2010) YBL007C as query, YIL095W as array. Score : -0.242. P-value : 4.998E-11. ;						20489023:Breitkreutz A. et al, (2010);			11739778:Zeng G et al (1999) Sla1 co-immunoprecipitates with Prk1 D158Y and vice versa.;	11739778:Zeng G et al (1999) QxTG rich C-terminal region (856-1244) of Sla1 interacts with full-length Prk1-D158Y in yeast two hybrid assay.;		11739778:Zeng G et al (1999) - C-terminal part of Sla1 is phosphorylated by immunoprecipiated wildtype Prk1, but not by kinase dead Prk1. - Immunoprecipitated Sla1 is no longer phosphorylated in ark1 prk1 double mutant.;18939955:Huang B et al (2009) Immunoprecipitated Prk1 mutant which cannot be autophosphorylated (T522A, T553A) shows increased kinase activity on Sla1.;						17178891:Takahashi T et al (2006) sla1 is resistant to Adriamycin. Overexpression of Prk1 lead to same resistance.;						11739778:Zeng G et al (1999) - Pan1 interaction with Sla1 is reduced when Pan1 or Sla1 is phosphorylated by Prk1 in vivo. - Pan1-Sla1 complex is affected when Prk1 is overproduced.;18939955:Huang B et al (2009) Sla1 lifetime is reduced in autophosphorylation mutant Prk1-T522A, T553A.;	17978096:Jin M et al (2008) Sla1 Thr residue-phosphorylation is absent in prk1 ark1 akl1 triple mutant.;	11739778:Zeng G et al (1999) Sla1 localization to actin patches is disrupted when Prk1 is overexpressed.;	21.726
RVS167	PHO85	YDR388W	YPL031C		16330754:Dephoure N (2005);												9843683:CoIP between Rvs167 and Pcl2 Lee 1998;	9843683:2-hybrid interaction between PCL2 and RVS167 Lee 1998;	9843683:In vitro translated Pcl2 binds to Rvs167. Lee 1998;	9843683:Lee 1998;12857883:Friesen 2003;			9843683:RVS167 is SDL in pho85 delete. Lee 1998;		9843683:Lee 1998;						12857883:Phosphorylation sites identified using phosphopeptide mapping. Friesen 2003;		9843683:Lee 1998;		21.5777
SSK1	YPD1	YLR006C	YDL235C						19269370:Fiedler D. et al, (2009);				18719252:by Yu H. et al. (2003);		18467557:by Tarassov et al (2008);			18573873:Horie T. et al, (2008);8808622:Posas F et al (1996);12582120:Porter SW et al (2003);19820714:Ear PH et al (2009) PCA;	11073911:Janiak-Spens F et al (2000) Phosphorylated Ssk1 and Ypd1 form a complex, detected by gel mobility shift assay.;	8808622:Posas F et al (1996) Ssk1 is phosphorylated by Ypd1 in vitro. Immunoprecipitated Ypd1 can phosphorylated Ssk1, but not Ssk1-D554N mutant. Both in vitro Kinase assay and IP kinase assay. ;9882653:Janiak-Spens F et al (1999) Ypd1 transfers phosphate from phospho-CheY to Ssk1-R2.;15628880:Janiak-Spens F et al (2005) Phospho-transfer reaction occurs from Ypd1 to Ssk1.;		8808622:Posas F et al (1996) Lethality of ypd1 mutant is suppressed by deletion of SSK1;						8808622:Posas F et al (1996) Immunoprecipitated Ypd1 can phosphorylated Ssk1, but not Ssk1-D554N mutant.;				12944490:Sato N. et al, (2003) Ypd1 is required for stability of Ssk1 protein levels;	12944490:Sato N. et al, (2003);		21.4259
RGA2	CDC28	YDR379W	YBR160W		14574415:by Ubersax et al., (2003);	19779198:Holt et al. (2009). Phosphorylated peptides whose abundance decreased by more than 50%, in vivo, following Cdk1-as inhibition. Assay: chemical inhibition of Cdk1 followed by quantitative mass spectrometry.;														17853895:Sopko 2007 ;			17853895:Sopko 2007 ;19458192:Zou J. et al. (2009) Overexpression of this gene is toxic in cln1 delete cln2 delete.;						17853895:Sopko 2007 ;	17853895:Sopko 2007 ;			17853895:Sopko 2007 ;	17853895:Sopko 2007 ;	21.4008
RIM15	SCH9	YFL033C	YHR205W														18513215:Wanke V. et al, 2008 CoIP;			18513215:Wanke V. et al, 2008;		11292860:Fabrizio P. et al, (2001) deletion of rim15 suppresses the increase life-span phenotype of sch9 delete;14690612:Pedruzzi I. et al, (2003) deletion of sch9 suppresses defects of rim15 deletion strain in derepressing the HSP12 and HSP26 transcript;18225956:Wei M. et al, (2008) deletion of rim15 suppresses the increase life-span, heat-resistant and H2O2-resistance phenotype of sch9 delete;			14690612:Pedruzzi I. et al, (2003) Both deletes have defects in derepression of SSA3, HSP12 and HSP26 transcription by northern blot;			18513215:Wanke V. et al, 2008 Mass Spec, Phospho-specific antibodies Ser1061;	18513215:Wanke V. et al, 2008 Serine 1061;		18513215:Wanke V. et al, 2008 Ser 1061;			14690612:Pedruzzi I. et al, (2003) -Rim15 localizes to the nucleus in the the sch9 delete ;	21.257
GRX4	BUD32	YER174C	YGR262C										18719252:by Yu H. et al. (2003);	11805837:by Ho et al (2002);16554755:by Krogan et al (2006);			14519092:Lopreiato R. et al, (2004) Weak band in the CoIP;	14519092:Lopreiato R. et al, (2004) reciprocal Y2H also confirmed;		14519092:Lopreiato R. et al, (2004);19021767:Peggion C. et al, (2008) Requires Bud32 to be activated by S258 phosphorylation (via Sch9). IP Kinase assay-IP'd kinase. ;							14519092:Lopreiato R. et al, (2004) Both localize to the nucleus;	14519092:Lopreiato R. et al, (2004) Ser134 by Mass Spec;					19021767:Peggion C. et al, (2008);		21.2203
ATG1	TPK2	YGL180W	YPL203W																	16172400:GST-Atg1 from yeast is phosphorylated by bovine PKA catalytic subunit Budovskaya 2005 ;						17699586:In absence of pka and sch9, ATG1 needed to induce autophagy. Yorimitsu 2007 ;19805182:Inactivation of PKA pathway (by dominant negative RAS-Ala22 allele or by inhibition of Tpk1-as in tpk2 tpk3 background) induces Atg1-dependent autophagy. Stephan 2009;		16172400:Atg1-S508A S515A is not phosphorylated in vitro by bovine PKA catalytic subunit. Budovskaya 2005 ;	16172400:Atg1-S508A S515A is not phosphorylated in vivo, similar to Atg1 in a strain lacking all 3 catalytic subunits of PKA. Budovskaya 2005 ;			17699586:In absence of pka and sch9, ATG1 needed to induce autophagy. atg1-S508A S515A, which cannot be phosphorylated by pka, cannot induce autophagy in sch9 mutant. Yorimitsu 2007 ;	16172400:Atg1 is not phosphorylated in vivo in yeast strain lacking all 3 PKA subunits Budovskaya 2005 ;	16172400:Atg1-S508A S515A loses cytosolic localization and is now localized only to pre-autophagosomal structures. Budovskaya 2005 ;	21.15
ATG1	TPK1	YGL180W	YJL164C																	16172400:GST-Atg1 from yeast is phosphorylated by bovine PKA catalytic subunit Budovskaya 2005 ;						17699586:In absence of pka and sch9, ATG1 needed to induce autophagy. Yorimitsu 2007 ;19805182:Inactivation of PKA pathway (by dominant negative RAS-Ala22 allele or by inhibition of Tpk1-as in tpk2 tpk3 background) induces Atg1-dependent autophagy. Stephan 2009;		16172400:Atg1-S508A S515A is not phosphorylated in vitro by bovine PKA catalytic subunit. Budovskaya 2005 ;	16172400:Atg1-S508A S515A is not phosphorylated in vivo, similar to Atg1 in a strain lacking all 3 catalytic subunits of PKA. Budovskaya 2005 ;			17699586:In absence of pka and sch9, ATG1 needed to induce autophagy. atg1-S508A S515A, which cannot be phosphorylated by pka, cannot induce autophagy in sch9 mutant. Yorimitsu 2007;	16172400:Atg1 is not phosphorylated in vivo in yeast strain lacking all 3 PKA subunits Budovskaya 2005 ;	16172400:Atg1-S508A S515A loses cytosolic localization and is now localized only to pre-autophagosomal structures. Budovskaya 2005 ;	21.15
FKH2	CDC28	YNL068C	YBR160W		14574415:by Ubersax et al., (2003);15744308:Loog and Morgan 2005;	19779198:Holt et al. (2009). Phosphorylated peptides whose abundance decreased by more than 50%, in vivo, following Cdk1-as inhibition. Assay: chemical inhibition of Cdk1 followed by quantitative mass spectrometry.;											15509804:When incubated with crude extract, His-tagged, immobilized Fkh2 shows kinase activity. No activity was observed in cdc28-1N mutants at restrictive temperature. Pic-Taylor et al., 2004;			15509804:Purified HA-Cdc28 phosphorylates Fkh2 in vitro. Pic-Taylor A. et al., 2004;15509804:Immobilized Fkh2 incubated with crude extract has in vitro kinase activity in the absence of Clb1, Clb2, Clb3 and Clb4. Pic-Talor A. et a., 2004;15509804:Immobilized Fkh2 incubated with crude extract has reduced in vitro kinase activity in the absence of Clb5;								15509804:Alanine-substitutions of Ser683 and Thr697 results in a strong reduction in phosphorylation. Pic-Taylor A. et al., 2004;15509804:Loss of Ser683 and Thr697 results in reduced binding to Ndd1 and hence reduced CLB2 transcription. Pic-Taylor A., 2004.;			15509804:Truncated constructs of Fkh2 were subjected to in vitro kinase assays. Fragment 254-864 shows maximum activity. Pic-Taylor A. 2004;		15509804:Phospho-shift of Myc-tagged Fkh2 is reduced in cells treated with nocodazole. Pic-Taylor A. et al., 2004;15509804:Phospho-shift of Myc-tagged Fkh2 is reduced in cdc28-1N mutants at permissive temperature and blocked at restrictive temperature. Pic-Taylor A. et al., 2004;15509804:Phospho-shift of Myc-tagged Fkh2 appears 10 minutes after alpha-factor release. Pic-Taylor A. et al., 2004;		20.9476
PIL1	PKH1	YGR086C	YDR490C										11283351:by Ito et al (2001);	11805837:by Ho et al (2002);16554755:by Krogan et al (2006);17200106:by Collins SR. et al, (2007);						15016821:Zhang et al (2004) Pil1p is phosphorylated by Pkh1p in vitro.;		15016821:Zhang et al (2004) Deletion of Pil1 and Lsp1 partially rescues high temperature myriocin sensitivity of pkh1D398G pkh2 mutant.;							18034155:Walther TC et al (2007) - Non-phosphorylatable Pil1-4A (S45, 59, 230, 233A) mutant shows increased eisosome size (which is organized by Pil1), as seen in pkh1-ts pkh2 double mutant. - Phospho-mimicking Pil-4D (S45, 59, 230, 233D) mutant shows decreased eisosome size, as seen in cells overexpressing Pkh1 or Pkh2.;	18296441:Luo G et al (2008) Hyperphosphorylated species of Pil1, which disappear in pkh1-ts pkh2 double mutant, show these phosphorylated sites by mass-spec in wild-type cells : T233, S41, S265 and S6.;			18034155:Walther TC et al (2007) - Pil1 phosphorylation is reduced pkh1-ts pkh2 null double mutant. - Pil1 phosphorylation is also increased in cells overproducing Pkh1.;18296441:Luo G et al (2008) Pil phospho-shift is absent in pkh1-ts pkh2 double mutant.;	18034155:Walther TC et al (2007) Pil1 localization to eisosomes is increased and eisosome marked by Pil1 shows abnormal organization in pkh1-ts pkh2 double mutant.;18296441:Luo G et al (2008) Pil1 localization to eisosomes is unevenly organized in pkh1-ts pkh2 double mutant.;	20.9454
NET1	CDC28	YJL076W	YBR160W		14574415:by Ubersax et al., (2003);15744308:Loog and Morgan 2005;	19779198:Holt et al. (2009). Phosphorylated peptides whose abundance decreased by more than 50%, in vivo, following Cdk1-as inhibition. Assay: chemical inhibition of Cdk1 followed by quantitative mass spectrometry.;														15273393:Both in vitro Kinase assay and IP kinase assay. Azzam R. et al, (2004);								15273393:Azzam R. et al, (2004);			15273393:Azzam R. et al, (2004) Thr 212 is phosphorylated on Net1 by Cdc28-clb2, and phosphorylation is inhibited when cdc28-as allele is treated with inhibitor;	15273393:Azzam R. et al, (2004) Cdc28 is required for dissociation of Net1 from Cdc14 by phosphorylation at Thr212 in vitro;	15273393:Azzam R. et al, (2004) Net1 phosphorylation (detected by phospho-specific antibody) is delayed in clb2 delete and completely abolished in clb1clb2 double delete Galactose overexpression of clb2 promotes Thr212 phosphorylation on Net1;		20.8944
NDD1	CDC28	YOR372C	YBR160W		14574415:by Ubersax et al., (2003);15744308:Loog and Morgan 2005;															14521842:Little in vitro kinase activity was observed in wild type cells and cells lacking Clb5 and Clb6 after treatment of alpha-factor (G1-arrest). Darieva Z. et al., 2003;14521842:Strong in vitro kinase activity was observed in wild type cells and cells lacking Clb5 and Clb6 after treatment with nocodazole (M-arrest). Darieva Z. et al., 2003;14521842:No vitro kinase activity was observed in cl…				10207056:Overproduction of Ndd1 rescues the nuclear-division defect of cdc28-1N mutants. Loy et al., 1999;				12865300:Mutation of 4 CDK1-consensus sites results in morphological and transcriptional changes. Reynolds D. et al., (2003);			12865300:Ndd1-T319 is phosphorylated in vivo. Phosphorylation was analyzed using anti-phospho-T318 antibodies. Reynolds D. et al., (2003);12865300:Ndd1-T319 is phosphorylated in vivo. Phosphorylation abolished when treated cells with lambda-PPase. Reynolds D. et al., (2003);		12865300:Ndd1 phosphorylation of Thr319 is absent in a cdc28-1Nts mutant grown at 37Â°C. Reynolds D. et al., 2003;12865300:Ndd1 phosphorylation of Thr319 is absent in a Clb2ts mutant under restrictive conditions. Reynolds D. et al., 2003;	12865300:Loss of Thr319 phosphorylation of Ndd1 results in decreased localization to CLB cluster promoters. ChIP analysis were performed. Reynolds D. et al., 2003;	20.7012
SLI15	IPL1	YBR156C	YPL209C				14562095:Colocalized in the microtubule. by Huh WK. et al, (2003);						18719252:by Yu H. et al. (2003);17634282: Spindle 2-hybrid data set. Wong J. et al, (2007);	16554755:by Krogan et al (2006);20489023:Breitkreutz A. et al, (2010);			17765685:Kotwaliwale CV. et al, (2007) CoIP;10385519:Kim JH. et al, (1999) CoIP, Copurify and GST pulldown;11724818:Kang J. et al, (2001);	11724818:Kang J. et al, 2001 Y2H;		11724818:Kang J. et al, (2001);	10385519:Kim JH. et al, (1999) Sli15-3, -1 or-13 are all SL with ipl1-2 by tetrads;			10385519:Kim JH. et al, (1999) Overexpression of IPL1 suppresses sli15-3 defects;	10385519:Kim JH. et al, (1999) Sli15-3 and ipl1-2 both localize to SPBs and have similar defects in chromosome segregation;								11724818:Kang J. et al, (2001);		20.4503
SMP1	HOG1	YBR182C	YLR113W														12482976:de Nadal et al. (2003). HA-Hog1 coprecipitates with GST-Smp1.;	12482976:de Nadal et al. (2003). Based on two-hybrid analysis Hog1 interacts with the putative transcription activator domain of Smp1.;		12482976:de Nadal et al. (2003). Pbs2EE activated Hog1 phosphorylates Smp1 in vitro.;								12482976:de Nadal et al. (2003). Pbs2EE activated Hog1 phosphorylates Smp1 on residues Ser 348, Ser 357, Thr 365, and Ser 376 in vitro.;			12482976:de Nadal et al. (2003). Hog1 phosphorylates Smp1 on residues Ser 348, Ser 357, Thr 365, and Ser 376 in vivo.;	12482976:de Nadal et al. (2003). Multiple copies of SMP1 drive STL1-lacZ expression in a HOG1 dependent manner.;	12482976:de Nadal et al. (2003). Smp1 from hog1 mutant cells show reduced phosphorylation.;		20.3821
FIN1	CDC28	YDR130C	YBR160W		14574415:by Ubersax et al., (2003);15744308:by Loog and Morgan. (2005);	19779198:Holt et al. (2009). Phosphorylated peptides whose abundance decreased by more than 50%, in vivo, following Cdk1-as inhibition. Assay: chemical inhibition of Cdk1 followed by quantitative mass spectrometry.;																		17804403:Elimination of the C-terminus of Fin1 suppresses the phospho-mutant phenotype of Fin1 (Fin1-5A). Woodbury E. L. et al., 2007;				17173039:Mutation of 5 CDK1-sites into alanine (Fin1-5A) results in premature spindle localization. Woodbury E. A. et al., 2007;17173039:Mutation of 5 CDK1-sites into alanine (Fin1-5A) results in reduced phospho-shifts. Woodbury E. A. et al., 2007;	17173039:Loss of Fin1-phosphorylation (Fin1-5A) results in elevated spindle stability. Woodbury E. L. et al., 2007;				17173039:Fin1 is phosphorylated in S-phase through early mitosis. Woodbury E. L. et al., 2007;17173039:Dephosphorylation of Fin1 was delayed in a cdc14-1 background under restrictive temperature. Woodbury E. L. etr al., 2007;	17173039:Loss of phosphorylation of Fin1 results in localization to the spindle pole bodies in S-phase. Woodbury E. L. et al., 2007;	20.3289
RAD53	CDC5	YPL153C	YMR001C														20126259:Vidanes GM. et al, (2010);			20046099:Schleker T. et al, (2009);20126259:Vidanes GM. et al, (2010);				11239458:Pellicioli A. et al, (2001) Overexpression of RAD53 suppresses cell cycle arrest of cdc5-adaption mutant (cdc5-ad);				20046099:Schleker T. et al ,(2009) S774, S789 an S791;	20046099:Schleker T. et al, (2010);			11239458:Pellicioli A. et al, (2001) Rad53 phosphorylation remains high in cdc5-ad (make 1 double strand break) mutants compared to WT.;	20046099:Schleker T. et al, (2010);20098491:Donnianni RA. et al, (2010) GAL-CDC5 overexpression reduces Rad53 phosphorylation by phospho-shift;20126259:Vidanes GM. et al, (2010) GAL-CDC5 overexpression reduces Rad53 phosphorylation by phospho-shift in the presence of DNA damage;		20.2469
MKK1	SLT2	YOR231W	YHR030C						19269370:Fiedler D. et al, (2009);					20489023:Breitkreutz A. et al, (2010);				8596433:Soler M et al (1995) MKK1 and SLT2 show yeast-two-hybrid interaction.;	8596433:Soler M et al (1995) Slt2 protein from yeast extract binds to purified GST-MKK1 on GSH agarose matrix.;	17711850:Jimenez-Sanchez M et al (2007) Slt2p retrophosphorylates Mkk1p in vitro.;				8386320:Irie K et al (1993) Overexpression of SLT2 suppresses the defect of mkk1 mkk2 double mutant.;7565726:Watanabe et al (1995) Deletion of SLT2 suppresses the toxic effect of overexpressed MKK1 (S386P) hyperactive allele.;19564916:Guo S et al (2009) Deletion of SLT2 suppresses the toxic effect of overexpressed MKK1 (S386P) hyperactive allele.;18829462:Levin-Salomon V et al (2008) Overproducti…	18184748:Bermejo C et al (2008) slt2 and mkk1mkk2 double mutants are hypersensitive to zymolyase.;11283616:Harrison JC et al (2001) slt2 and mkk1mkk2 double mutant show defects in morphogenesis-checkpoint-mediated G2 delay in response to actin perturbation (latrunculin B).;16380504:Both mutants are sensitive to Unfolded Protein Response (UPR)-inducing agents, such as tunicamycin, beta-mercaptoeth…		12361575:van Drogen F et al (2002) Mkk1 and Slt2 localize to sites of polarized growth.;					9343415:Buehrer et al (1997) MKK1 and MKK2 are required for pheromone induced activation of SLT2.;10594829:Jung US et al (1999) SLT2 transcript is increased in cells overexpressing MKK1[S386P] gain-of-function allele.;	17711850:Jimenez-Sanchez M et al (2007) Phosphorylation of Mkk1 is dependent on an catalytically active Slt2 MAPK.;8530423:Davenport KR et al (1995) Hypotonic shock-induced tyrosine phosphorylation of Slt2p disappears in mkk1 and mkk2 null mutant.;18184748:Bermejo C et al (2008) Zymolyased-induced phosphorylation of Slt2p is absent in mkk1mkk2 double mutant.;10625705:Martin H et al (2000) Phospho…		20.201
CLN3	CDC28	YAL040C	YBR160W		14574415:by Ubersax et al., (2003);								17634282:by Wong J. et al., (2007);	20489023:Breitkreutz A. et al, (2010);			1316273:Cln3 physically interacts with Cdc28. Tyers M. et al., 1992;12024050:3-HA-Cln3 co-immunoprecipitates with Cdc28 but not with Swi6. Wijnen H. et al., (2002);14685274:6-FLAG tagged Cln3 interacts with Cdc28. Wang H. et al., (2004);16200502:cln3-A24 mutant is defective in association with Cdc28. Co-immunoprecipitation of HA epitope tagged Cln2 version. Miller M.E. et al., (2005);			1316273:Overexpressed Cln3 has associated protein kinase activity towards histone H1. Tyers M. et al., 1992;	19458192:Zou J. et al. (2009) This gene is synthetic lethal in cln1 delete cln2 delete.;	16200502:Cln3-A13 mutant phenotypes are suppressed by mutant forms of Cdc28. Miller M.E. et al., (2005);16200502:Cln3-A14 mutant phenotypes are suppressed by mutant forms of Cdc28. Miller M.E. et al., (2005);							7823941:Ser468/Ala exchange causes fivefold stabilization of a Cln3-beta-galactosidase fusion protein that contains a portion of the Cln3 tail and strongly reduces the phosphorylation of this protein. As seen in cdc28 ts mutants. Yaglom J. et al., 1995;						19.9897
CDC28	CAK1	YBR160W	YFL029C										17634282:Wong J. et al, (2007) ;	20489023:Breitkreutz A. et al, (2010);				19647054:Kim SH. et al, (2009) Yeast two hybrid;		8752210:Kaldis P. et al, (1996) IP kinase assay-IP'd substrate ;	9774652:Espinoza 1998 ;12359726:Kitazono AA. et al, (2002);19647054:Kim SH. et al, (2009);	9566911:Cross FR. et al, (1998) mutations in cdc28 restore growth in Cak1 delete;18373684:Schmidt M et al, (2008) cdc28 mutant suppresses defects of cak1 mutant;	19647054:Kim SH. et al, (2009) O/E of CDC28 increases the temperature sensitivity of cak1-TS allele;	11527976:Ceccarelli E. et al, (2001) Overexpression of CDC28 mutant can rescue defects of cak1 TS allele;12359726:Kitazono AA. et al, (2002) Cak1 is a high copy suppressor of cdc28 mutant (cdc28cst; defective in chromosome stability). Overexpression of CAK1 suppresses its growth and chromosome stability defects.;19647054:Kim SH. et al, (2009) Cak1 is a high copy suppressor of cdc28 mutant (cdc28c…					8752210:Kaldis P. et al, (1996) Thr169;						19.9605
PDS1	CDC28	YDR113C	YBR160W	16319894:by Ptacek et al (2005);	14574415:by Ubersax et al., (2003);												12050115:Psd1-HA binds to Esp1-Myc and this binding is dependent on phosphorylation. Agarwal and Cohen-Fix (2002);			12050115:Psd1 is phosphorylated by wild type Cdc28, but not by the mutated versions Cdc28-K40L and Cdc28-T169A. Agarwal and Cohen Fix. (2002);									12050115:Mutation of CDK1-consensus sites results in a temperature sensitive allele mutant of Pds1. Agarwal and Cohen-Fix. (2002);				12050115:Pds1-HA phospho-shift was absent in a cdc28-as1 background in the presence of the inhibitor 1-NM-PP1. Agarwal and Cohen-Fix. (2002);	12050115:Cdc28-dependent phosphorylation of Pds1 is required for proper localization of Esp1 in the nucleus. Agarwal and Cohen-Fix (2002);	19.9388
RLM1	SLT2	YPL089C	YHR030C							20093466:by Costanzo M. et al, (2010) YHR030C, YPL089C. Score : 0.291. ;				20489023:Breitkreutz A. et al, (2010);				7565726:Watanabe et al (1995) Rlm1p and Slt2 interact in vivo, based on yeast two hybrid interaction.;		9111331:Watanabe Y et al (1997) Purified wildtype Slt2p phosphorylates GST-Rlm1(del)N, but kinase dead slt2p (T190A, Y192F) does not.;				7565726:Watanabe et al (1995) Overexpression of Gal4-RLM1 can suppress high temperature and caffeine sensitivity of slt2 mutant.;	7565726:Watanabe et al (1995) rlm1 shows sensitivity to low levels of caffeine, similar to slt2 mutant.;11937029:Krause SA et al (2002) rlm1 and slt2 share loss of viability upon rapamycin treatment.;9121433:Dodou E et al (1997) rlm1 and slt2 are sensitive to caffeine.;16380504:Both mutants are sensitive to Unfolded Protein Response (UPR)-inducing agents, such as tunicamycin, beta-mercaptoethanol…	9121433:Dodou E et al (1997) Overexpression of Rlm1 DNA-binding domain shows sensitivity to heat, which is shared with slt2 deletion mutant.;9121433:Dodou E et al (1997) Rlm1 mutant shows increased resistance to calcofluor white, in contrast to calcofluor white sensitive slt2 mutant.;						9111331:Watanabe et al (1997) RLM1 activity (transcriptional activation) requires SLT2.;9121433:Dodou E et al (1997) Rlm1 activity in transcriptional activation depends on Slt2.;15385622:Staleva L et al (2004) L-DOPA activated Rlm1 transcription is dependent on Slt2.;	9111331:Watanabe Y et al (1997) Phosphorylation of Rlm1p in response to mild heat shock depends on the presence of Slt2p.;		19.8539
SML1	DUN1	YML058W	YDL101C								Sharifpoor et al, unpublished:by Sharifpoor S. et al, (2010) Overexpression of gene is more toxic in kinase delete. Score : -0.694. P-value : 8.66E-23;			11805837:by Ho et al (2002);				11904430:Zhao and Rothstein (2002) The coexpression of GBD-Dun1 and GAD-Sml1 activates both two-hybrid reporters (GAL-HIS3 and GAL2-ADE2), indicating that Dun1 physically associates with Sml1.;11074005:Zhao et al. 2000 Sml1 interacts with Dun1 in yeast two-hybrid assay.;		11904430:Zhao and Rothstein (2002) GST-Dun1 phosphorylates Sml1 in vitro whereas GST-Dun1-D328A (kinase dead) does not.;19457865:Chen SH et al, 2009;		11904430:Zhao and Rothstein (2002) sml1 mutant suppresses growth defects of rad53-1 dun1 double mutants and rad53-17 dun1 double mutants via tetrad dissection.;11904430:Zhao and Rothstein (2002) sml1 mutant suppresses growth defects of mec1-3 dun1 double mutants and mec1-8 dun1 double mutants via tetrad dissection.;11904430:Zhao and Rothstein (2002) sml1 mutant suppresses petite formation in dun1…	Sharifpoor et al, unpublished:by Sharifpoor S. et al, (2010) Score : -0.86. Confidence : High;							14684746:Uchiki et al, 2004 Ser60, Ser58, and Ser60 in Sml1p are sites of Dun1p phosphorylation.;		11904430:Zhao and Rothstein (2002) Sml1 protein levels fall only 2 fold in dun1 mutant during S phase compared to 6 fold in wild type.;11904430:Zhao and Rothstein (2002) Sml1 protein is not degraded after DNA damage (MMS, UV, gamma-ray) in dun1 mutant strains. In contrast, Sml1 protein is rapidly diminished in wild type cells after DNA damage.;	11904430:Zhao and Rothstein (2002) The fraction of phosphorylated Sml1 found during S phase is reduced 5-fold in dun1 mutant.;11904430:Zhao and Rothstein (2002) No phosphorylated Sml1 can be detected in dun1 mutants after DNA damage (MMS, UV, and gamma-ray), even in the presense of RNR1 plasmid or GAL-SML1 construct.;17114794:Chen et al. 2007 Sml1p is hyperphosphorylated via phospho-shift analysi…		19.7841
KAR9	CDC28	YPL269W	YBR160W		15744308:Loog and Morgan 2005;	19779198:Holt et al. (2009). Phosphorylated peptides whose abundance decreased by more than 50%, in vivo, following Cdk1-as inhibition. Assay: chemical inhibition of Cdk1 followed by quantitative mass spectrometry.;												12554645:Maekawa H. et al., (2003). Kar9 interacts with Cdc28 in a 2H screes.;		12554645:Maekawa et al., (2003). GST-Kar9 is phosphorylated by HA-Cdc28 in vitro.;12554645:Maekawa et al., (2003). GST-Kar9 is not phosphorylated by the kinase-dead Cdc28K40L in vitro.;							12554645:Maekawa H. et al., (2003). Kar9-RFP co-localizes with Cdc28-GFP at the bud cortex;						12554645:Maekawa H. et al., (2003). Kar9 phospho-shift is absent in a cdc28-4 ts mutant;12554645:Maekawa H. et al., (2003). Kar9 phospho-shift appears in G2/M phase of the cell cycle;12554645:Maekawa H. et al., (2003). Kar9 phospho-shift disappears after lambda-phosphatase treatment;12600318:Kar9 phospho-shift disappears after CIP-phosphatase treatment. Liakopoulos D. et al., (2003);12600318:Kar9…	12554645:Maekawa H. et al., (2003). Kar9-GFP localization to the bud tip is dependent on Cdc28;	19.5104
DBF2	CDC15	YGR092W	YAR019C																	11378390:Lee SE. et al, (2001);11404483:Mah AS. et al, (2001);14551257:Visintin R. et al (2003);	9613578:Grandin N. et al, (1998);			8321244:Kitada K. et al, (1993) CDC15 overexpression suppresses dbf2 ts mutant;9763445:Jaspersen SL. et al, (1998) CDC15 overexpression suppresses dbf2-2 ts;	17005296:Corbett M. et al, (2006) Septation fails in both TS mutants Both TS mutants have increased sensitivities to latrunculin (Actin depolymerization agent);			11404483:Mah AS. et al, (2001) Ser374 and Thr544 by trypsin digests and TLC;	11404483:Mah AS. et al, (2001) Ser374, Thr544;			11404483:Mah AS. et al, (2001) Dbf2 kinase activity is reduced in cdc15-2 strain;		10984431:Frenz LM. et al, (2000) Dbf2 localization to the budneck is abolished in cdc15 ts;12937277:Hwa Lim H. et al, (2003) Dbf2 localization to the budneck is abolished in cdc15-2 mutants;17005296:Corbett M. et al, (2006) Dbf2 localization to the budneck is abolished in cdc15-1 mutants;	19.3731
RPO21	KIN28	YDL140C	YDL108W														8001136:Feaver WJ. et al, (1994);19581288:Liu Y. et al, (2009) CoIP;			10594013:Rodriguez CR. et al, (2000) Kin28-ccl1 phosphorylates the C-terminal domain of RNA polymerase in vitro;8001136:Feaver WJ. et al, (1994) Kin28 phosphorylates the C-terminal domain of RNA polymerase in vitro;11839796:Keogh MC. et al, (2002);9702190:Hengartner CJ. et al, (1998);19450536:Akhtar MS. et al, (2009) Detected by ELISA assay using Phospho-specific antibodies;7760796:Cismowski MJ. …	10594013:Rodriguez CR. et al, (2000);							9702190:Hengartner CJ. et al, (1998) Ser5 Site directed mutagenesis;19450536:Akhtar MS. et al, (2009) Ser7 Phospho-specific antibodies;			19450536:Akhtar MS. et al, (2008) Kin28 inhibition reduces Ser7 and Ser5 occupancy and phosphorylation pattern by ChIP-Chip using phospho-specific antibodies for the IP;19666497:Hong SW. et al, (2009) Kin28 inhibition reduces Ser5 occupancy by Chip Assay;	17218269:Govind CK. et al, (2007) Kin28 is required for Rpo21 recruitment to promoters and ORF;	14749387:Liu Y. et al, (2004);10594013:Rodriguez CR. et al, (2000);11606527:Lindstrom DL. et al, (2001);17376774:Max T. et al, (2007);		19.3302
PIL1	PKH2	YGR086C	YOL100W											11805837:by Ho et al (2002);						15016821:Zhang et al (2004) Pil1p is phosphorylated by Pkh2p in vitro.;		15016821:Zhang et al (2004) Deletion of Pil1 and Lsp1 partially rescues high temperature myriocin sensitivity of pkh1D398G pkh2 mutant.;							18034155:Walther TC et al (2007) - Non-phosphorylatable Pil1-4A (S45, 59, 230, 233A) mutant shows increased eisosome size (which is organized by Pil1), as seen in pkh1-ts pkh2 double mutant. - Phospho-mimicking Pil-4D (S45, 59, 230, 233D) mutant shows decreased eisosome size, as seen in cells overexpressing Pkh1 or Pkh2.;	18296441:Luo G et al (2008) Hyperphosphorylated species of Pil1, which disappear in pkh1-ts pkh2 double mutant, show these phosphorylated sites by mass-spec in wild-type cells : T233, S41, S265 and S6.;			18034155:Walther TC et al (2007) - Pil1 phosphorylation is reduced pkh1-ts pkh2 null double mutant. - Pil1 phosphorylation is also increased in cells overproducing Pkh2.;18296441:Luo G et al (2008) Pil phospho-shift is absent in pkh1-ts pkh2 double mutant.;	18034155:Walther TC et al (2007) Pil1 localization to eisosomes is increased and eisosome marked by Pil1 shows abnormal organization in pkh1-ts pkh2 double mutant.;18296441:Luo G et al (2008) Pil1 localization to eisosomes is unevenly organized in pkh1-ts pkh2 double mutant.;	18.9047
SHS1	CDC28	YDL225W	YBR160W		14574415:by Ubersax et al., (2003);	19779198:Holt et al. (2009). Phosphorylated peptides whose abundance decreased by more than 50%, in vivo, following Cdk1-as inhibition. Assay: chemical inhibition of Cdk1 followed by quantitative mass spectrometry.;														18431499:Egelhofer 2008;	18431499:cln1 cln2 SL with shs1. Egelhofer 2008;19458192:Zou J. et al. (2009) This gene is synthetic lethal in cln1 delete cln2 delete.;										18431499:Egelhofer 2008;	12058072:Mortensen et al., 2002: Interactions between Gin4 and Cdc11 or Shs1 are abolished upon inhibition of Cdc28as.;	18431499:Egelhofer 2008;		18.8779
RAD9	RAD53	YDR217C	YPL153C					16487579:Synthetic Growth Defect or Synthetic Lethality. dSLAM by Pan et al. (2006);						20489023:Breitkreutz A. et al, (2010);			9657725:Sun Z. et al, 1998 CoIP;9734355:Emili A. et al, 1998 CoIPs with phosphorylated form of rad9;9755168:Vialard JE et al, 1998 Copurify;11430828:Usui T. et al, 2001 CoIP;12271137:Giannattasio M. et al, 2002 GST pulldown;17130285:Smolka MB et al, 2001 IP-MS Western;12917350:Lee SJ et al, 2003 CoIP;15060150:Naiki T. et al, 2004 CoIP;15755447:Nedelcheva MN et al, 2005;20126259:Vidanes et al. 201…	9657725:Sun Z. et al, (1998) two hybrid;12667463:Leroy C. et al, (2003) Two hybrid;	11511366:Gilbert CS. et al, 2001;12049741:Schwartz MF et al, 2002;12917350:Lee SJ. et al, 2003;	19187758:Usui T. et al, 2009;	9017389:Paulovich AG et al, 1997;15024067:Pike BL et al, 2004;15271990:Pike BL. et al, 2004;			7958905:Allen JB. et al (1994) Overexpression of RAD53 (SAD1) suppresses the UV sensitiv- ity of rad9 mutants.;8895664:Navas TA. et al (1996) Overexpression of RAD53 partially suppresses the HU sensitivity of pol2rad9 mutants.;									19187758:Usui T. et al, 2009;		18.7034
GAL4	SSN3	YPL248C	YPL042C														12417740:Ansari AZ. et al, (2002) GST pull down;	12034822:Traven A. et al, 2002;12417740:Ansari AZ. et al, (2002) Split ubiquitin interaction;17919657:Lim MK. et al, (2007) PCA assay;		10360183:Hirst M. et al, (1999);15687503:Ansari AZ. et al, (2005);		10360183:Hirst M. et al, (1999) deletion of gal4 suppresses ssn3's defect in Gal1-reporter expression (masking);	11226276:Zaman Z. et al, (2001) overexpression of gal4 is more toxic in ssn3 delete;					10360183:Hirst M. et al, (1999) Site directed mutagenesis (Ser699);					10360183:Hirst M. et al, (1999);		18.6339
RGA2	PHO85	YDR379W	YPL031C	16319894:by Ptacek et al (2005);													17853895:Sopko 2007 ;			17853895:Sopko 2007 ;			16455487:Sopko R. et al, (2006);17853895:Sopko 2007 ;				17853895:Sopko 2007 ;		17853895:Sopko 2007 ;	17853895:Sopko 2007 ;			17853895:Sopko 2007 ;		18.6024
GIN4	ELM1	YDR507C	YKL048C							20093466:by Costanzo M. et al, (2010) YDR507C, YKL048C. Score : 0.27. ;										16861226:Asano et al., 2006: Elm1 phosphorylates Gin4 and Gin4(K48A), the kinase-dead version, in vitro.;16861226:Asano et al., 2006: Preincubation with Elm1 enhances Gin4's ability to phosphorylate Shs1 in vitro. This is however not observed with the kinase-dead version Gin4(K48A);	10567524:Sreenivasan and Kellogg, 1999: elm1gin4 double mutants grow slower than the corresponding single mutants.;10725226:Bouquin et al., 2000: elm1hsl1gin4kcc4 quadruple mutant is severely sick and exhibits progressive Cdc11 localization defects. Determined through tetrad analysis.;							16861226:Asano et al., 2006: Elm1-dependent phospho-sites in the kinase-dead version of Gin4(K48A). The latter was used to eliminate possible interference from Gin4 autophosphorylation. Nine definitive and four potential sites were identified using nanoelectrospray tandem mass spectrometry. Elm1 has a preference for Ser/Thr preceded by hydrophobic amino acids.;				12058072:Mortensen et al., 2002: Interaction between Gin4 and Cdc11 is abolished in elm1 background.;	10567524:Sreenivasan and Kellogg, 1999: Hyperphosphorylated Gin4 phospho-forms observed during M-phase are absent in elm1 cells. Performed phospho-shift assays at different time points following alpha-factor block-release.;16861226:Asano et al., 2006: Inhibition of elm1-as (analog-sensitive) with 1NM-PP1 reduces the slow-migrating phospho-forms of Gin4.;	16861226:Asano et al., 2006: Elimination of Elm1-dependent phospho-sites in Gin4-GFP impair its ability to localize to the bud-neck.;	18.5841
YAK1	TPK1	YJL141C	YJL164C	16319894:by Ptacek et al (2005);													19364808:Deminoff SJ. et al, (2009) RS-Y domain of Yak1 coIPs with Tpk1;	19364808:Deminoff SJ. et al, (2009);		2072907:Garrett S. et al, (1991) PKA phosphorylates Yak1 in vitro;19364808:Deminoff SJ. et al, (2009) TPK1 phosphorylates YAK1 in vitro;16172400:GST-Yak1 from yeast is phosphorylated by bovine PKA catalytic subunit Budovskaya 2005 ;16751660:Deminoff SJ. et al, (2006);		2558053:Garrett S. et al, (1989) yak1 suppresses tpk1,2,3 delete;						19364808:Deminoff SJ. et al, (2009) RS-Y domain is required for phosphorylation of Tpk1 and binding to the kinase;					19364808:Deminoff SJ. et al, (2009) Phosphorylation of Yak1 in vivo is dependent on Tpk1;		18.5493
HEK2	YCK1	YBL032W	YHR135C	16319894:by Ptacek et al (2005);													17588515:Paquin N. et al, (2007) CoIP;	17588515:Paquin N. et al, (2007) Used split venus system to show a physical interaction in vivo;		17588515:Paquin N. et al, (2007) Yeast Yck1 and Rat CK1 phosphorylate Hek2 in vitro. IP kinase assay-IP'd both substrate and kinase. C-terminal residue serine/threonine residues.;		17588515:Paquin N. et al, (2007) deletion of HEK2 suppresses defects associated with yck1 delete in ASH1 reporter activity;						17588515:Paquin N. et al, (2007) ;	17588515:Paquin N. et al, (2007) C-terminal S/T residues;						18.5334
GAL83	SNF1	YER027C	YDR477W										10688190:by Uetz et al (2000);11283351:by Ito et al (2001);	11805826:by Gavin et al (2002);16429126:by Gavin et al (2006);11805837:by Ho et al (2002);16554755:by Krogan et al (2006);17200106:by Collins SR. et al, (2007);20489023:Breitkreutz A. et al, (2010);			7813428:Yang X. et al (1994);10581241:Vincent O. et al, (1999);16201971:Elbing K. et al, (2006) Mass Spec read out;12393914:Nath N. et al, (2002);15719021:Lo WS. et al, (2005);19897735:Mangat S. et al, (2009);	9121458:Jiang R. et al (1997);		7813428:Yang X. et al (1994);19897735:Mangat S. et al, (2009);					7813428:Yang X. et al (1994) Deletion of Gal83 dramatically reduces SNF1 kinase activity in vitro;		11331606:Vincent O. et al, (2001);	19897735:Mangat S. et al, (2009);							18.4523
RIM15	PHO85	YFL033C	YPL031C											11805837:by Ho et al (2002);			16308562:Wanke V (2005);			16308562:Wanke V (2005);		15926040:rim15 delete suppresses pho85 delete growth defect on glycerol Swinnen E (2005) ;				16308562:Pho85 antagonizes Rim15-dependent G0 program Wanke V (2005);							16308562:Wanke V (2005);	16308562:Wanke V. et al, (2005) Pho85 phosphorylation of Rim15-GFP stimulates it's cytoplasmic retention;	18.4366
BFA1	KIN4	YJR053W	YOR233W														18667533:Kim J 2008;					16039590:bfa1-11A suppresses kar9 kin4 mitotic exit defect Pereira and Schiebel, 2005;19948498:Geymonat M 2009;		18667533:bfa1 mutants suppress toxicity of overexpressed KIN4 Kim J 2008;					17967947:bfa1-2A has similar SPOC defect to kin4 in dyn1 background bfa1-2A hyperphosphorylated after nocodazole treatment, like kin4 Maekawa et al., 2007;19154725:Bfa1-2A-GFP bound more stably to SPBs in kar9 cells with misaligned spindles, similar to kin4 Caydasi and Pereira, 2009;			16039590:BFA1-HA hyperphosphorylated in kin4 cells arrested with nocodazole Pereira and Schiebel, 2005;19154725:half-life recovery time after FRAP of Bfa1-GFP increased in kin4 delete Caydasi and Pereira, 2009;	16039591:Bfa1 hypophosphorylated in kin4 cdc15-as1in presence of inhibitor D'Aquino et al., 2005 ;	16039591:reduced Bfa1 localization to SPB when KIN4 overexpressed D'Aquino et al., 2005;	18.3343
BUB3	BUB1	YOR026W	YGR188C						17314980:by Collins et al (2007);	20093466:by Costanzo M. et al, (2010) YGR188C, YOR026W. Score : 0.495. ;			11283351:by Ito et al (2001);18719252:by Yu H. et al. (2003);17634282:Wong et al (2007);	20489023:Breitkreutz A. et al, (2010);			7969164:Bub3 co-immunoprecipitates with Bub1 Roberts et al (2004);10837255:Brady and Hardwick (2000);16204215:Wilson et al (2006);12221113:Warren et al (2002);15644329:Wilson DK et al, 2005 CoIP;	10704439:Hardwick KG et al (2000);	7969164:Roberts et al (1994);			7969164:overexpression of BUB3 suppresses bub1-1 growth defect;9566893:synthetic rescue deletion of BUB3 eliminates the cell cycle delay caused by BUB1-5 overexpression Farr and Hoyt (1998);		12221113:dosage rescue Warren et al (2002);			12944469:Kerscher et al (2003);								18.2663
HOG1	PBS2	YLR113W	YJL128C						20093466:by Costanzo M. et al, (2010) YJL128C as query, YLR113W as array. Score : 0.081. P-value : 1.35E-05. ;	20093466:by Costanzo M. et al, (2010) YJL128C, YLR113W. Score : 0.456. ;						18420932:Score : 0.95343 Hillenmeyer M. et al, (2008);	9180081:Posas and Saito (1997). GST-Pbs2 pulls down Hog1-HA.;18212044:Murakami et al. (2008). GST-Hog1 pulls down full length Pbs2-HA, but three Pbs2 fragments, lacking aa. 5-150, 107-150 and 203-648, respectively, completely failed to bind Hog1. Therefore aa 136-245 of Pbs2 is required for binding to Hog1.;18212044:Murakami et al. (2008). GST-Hog1 mutant (D307A/D310A) and a fragment lacking the …	19307607:Boysen et al. (2009). A specialized two-hybrid assay termed vesicle capture interaction (VCI) assay, show interaction between Hog1-Vps32 and Pbs2-GFP in vivo, as deduced from the formation of GFP-foci at endocytic vesicles.;				19536204:Krantz et al. (2009). Overexpression of PBS2 and SSK1 is toxic in wild-type. Deletion of HOG1 rescues the cells.;		12637550:Bell M. et al, (2003) Overexpression of activated HOG1 suppresses osmo-sensitive phenotype of pbs2 delete;	18184748:Bermejo C et al (2008) pbs2 and hog1 mutants are hypersensitive to zymolyase.;16380504:Both mutants are sensitive to Unfolded Protein Response (UPR)-inducing agents, such as tunicamycin, beta-mercaptoethanol or DTT. Chen Y. et al, (2005);7681220:Brewster JL. et al, (1994) Both mutants arrest growth in response to osmotic stress;16920868:Sotelo J. et al, (2006) both deletes are sensitive …								18184748:Bermejo C et al (2008) Zymolyase induced Hog1p activation (phosphorylation) requires PBS2.;16885417:Thorsen et al. (2006). Hog1 phosphorylation is observed upon exposure to As (III). Pbs2 is required for As (III)-induced Hog1 phosphorylation.;15341652:Bilsland et al. (2004). Hog1 is doubly phosphorylated on Tyr and Thr after application of stress caused by H2O2, tBOOH, Cd2 or Zn2 . The p…	9755161:Ferrigno et al. (1998). Nuclear localization of Hog1, under stress conditions, requires phosphorylation by Pbs2.;10198063:Reiser V. et al, (1999) Active pbs2 is required for nuclear accumulation of Hog1-GFP;15520007:Maeta K et al (2005) Methylglyoxal induced Hog1 localization to the nucleus is disrupted in pbs2 mutant and Hog1 stays in cytosol.;	18.1586
CBK1	KIC1	YNL161W	YHR102W															12972564:Nelson B. et al, (2003);		12972564:Nelson B. et al, (2003) Also show that in vitro phosphorylation of Cbk1-myc is absent in kic1-null;	16552603:Bogomolnaya LM. et al, (2006);	19967545:Panozzo C. et al, (2010) Constitutively active CBK1-T743E suppresses defects of kic1-null in W303 background.;									17145962:Jansen J. et al, (2006) Ser570;	12972564:Nelson B. et al, (2003) Cbk1-GFP was not detectable in kic1-delete (reduced abundance);	17145962:Jansen JM. et al, (2006);		18.0655
NPL3	SKY1	YDR432W	YMR216C														17239901:Lukasiewicz et al. (2007).;			17517895:Lukasiewicz et al. (2007).;16530282:Porat et al. (2006).;15145958:Aubol et al. (2004).;11233987:Gilbert et al. (2001).;10318902:Siebel et al. (1999).;								10952997:Yun and Fu (2000). Sky1p phosphorylates a single site (Ser411) in Npl3p.;				10952997:Yun and Fu (2000). Sky1 is required for the interaction between Npl3 and Mtr10 in vivo, as determined by co-immunoprecipitation assays.;11233987:Gilbert et al. (2001). Npl3-Mtr10 interaction is dependent on Sky1. Determined by co-immunoprecipitation assays.;11233987:Gilbert et al. (2001). Loss of Sky1p-catalyzed phosphorylation at RS8 increases the association of Npl3p with poly(A)1 RNA …	11233987:Gilbert et al. (2001). In vivo Npl3p radiolabeling was reduced to approximately 50% in sky1 cell extracts.;	10952997:Yun and Fu (2000). GFP-Npl3p is only present in the cytoplasm of sky1 cells, while it appears in the nucleus of wt cells.;11233987:Gilbert et al. (2001). Proper nuclear localization of Npl3 is dependent on Sky1 phosphorylation.;	17.9803
RPO21	SSN3	YDL140C	YPL042C														7877695:Liao SM. et al, (1995) Copurify;			10594013:Rodriguez CR. et al, (2000) Ssn3-Ssn8 phosphorylates the C-terminal domain of RNA polymerase in vitro;9702190:Hengartner CJ. et al, (1998);12972617:Keogh MC. et al, (2003);		9702190:Hengartner C. et al, (1998) Mutations in SSN3 suppresses the inviability of CTD truncations of RPO21 at low temperatures;			7877695:Liao SM. et al, (1995) Both deletions have similar transcriptional defects by reporter activity;			9702190:Hengartner CJ. et al, (1998) Ser5 Site directed mutagenesis;				9702190:Hengartner CJ. et al, (1998) Catalytically active Ssn3 can inhibit transcritpion by polII (RPO21) in vivo using transcription as a read out;	11606527:Lindstrom DL. et al, (2001) ;		17.9571
SLD2	CDC28	YKL108W	YBR160W		14574415:by Ubersax et al., (2003);15744308:Loog and Morgan 2005;															11807498:In vitro kinase assay with human CDK kinase. Masumoto et al., 2002.;				11807498:Increased dosage of DPB1 suppresses growth defect of SLD2-All-A mutant. Masumoto H. et al., 2002;					11807498:Alanine-substitutions of all Cdc28-sites results in arrest in S-phase. Masumoto et al., 2002.;11807498:Triple aspartate substitutions (3D-SA), which may mimic the phosphorylation form, restored cell growth of All-A. Masumoto et al., 2002;11807498:Substitution of all 6 phospho-sites into alanines (All-A) reduce efficient formation of the Sld2-Dpb11 complex.;16619031:Threonine 84 of an 28 …		16619031:Phosphorlyation of Serine 100 and 208 is important for efficient phosphorylation of threonine 84. Tak Y-S et al., 2006;		11807498:Phospho-shift of Sld2 in S-phase, 40 minutes after alpha-factor release. Masumoto H. et al., 2002;11807498:Phospho-shift reduced in the presence of lambda-phosphatase. Masumoto et al., 2002;11807498:Phospho-shift reduced with overexpressed Sic1. Masumoto et al., 2002.;11807498:Phospho-shift reduced in the absence of Clb5 and Clb6.;11807498:Phospho-shift absent in a All-A mutant (all Cdc2…		17.8986
CRZ1	HRR25	YNL027W	YPL204W	16319894:by Ptacek et al (2005);										11805837:by Ho et al (2002);20489023:Breitkreutz A. et al, (2010);			14597664:Kafadar KA. et al, (2003);			14597664:Kafadar KA. et al, (2003);												14597664:Kafadar KA. et al, (2003) Hrr25 is required for transcriptional activity of Crz1-dependent genes (reporter activity with CDRE containing promoter);	14597664:Kafadar KA. et al, (2003);	14597664:Kafadar KA. et al, (2003) Overexpression of HRR25 promotes cytosolic localization of Crz1 protein;	17.827
CDC16	CDC28	YKL022C	YBR160W																	10871279:Rudner AD. et al, (2000) IP'd cdc16 was incubated with purified recombinant cdc28. IP kinase assay-IP'd substrate ;	10871278:CDC28-VF is synthetically lethal in combination with cdc16-1. Rudner A.D. et al., 2000;							10871279:Rudner AD. et al, (2000) Weak interaction;	10871279:Rudner AD. et al, (2000);			10871279:Rudner AD. et al, (2000) Cdc28 kinase activity is required for cdc16 binding to cks1;	10871279:Rudner AD. et al, (2000);		17.6472
SHS1	GIN4	YDL225W	YDR507C	16319894:by Ptacek et al (2005);						20093466:by Costanzo M. et al, (2010) YDL225W, YDR507C. Score : 0.22. ;	Sharifpoor et al, unpublished:by Sharifpoor S. et al, (2010) Overexpression of gene is more toxic in kinase delete. Score : -0.352. P-value : 3.87E-13;			20489023:Breitkreutz A. et al, (2010);			12058072:Mortensen EM. et al, (2002) Affinity purification and Mass spectromtery Confirmed by western blotting;18431499:Egelhofer 2008;9813092:Carroll CW. et al, (1998) Copurify;			12058072:Mortensen EM. et al, (2002);	12699621:Castillon GA et al, 2003 gin4 and shs1 are SL in an arp1 deletion background;				12058072:Mortensen et al., 2002: Interaction between Gin4 and Cdc11 is abolished in shs1 background.;12058072:Mortensen et al., 2002: Gin4-Gin4 interactions are abolished in shs1 background.;								12058072:Mortensen EM. et al, (2002) Specifically during mitosis;16861226:Asano et al., 2006: The slow-migrating phospho- and sumoylated-forms of Shs1 are markedly reduced in gin4 cells.;		17.5087
SHO1	PBS2	YER118C	YJL128C										11743162:by Tong et al (2002);19841731:Tonikian R. et al, (2009) Two-hybrid interaction;				9180081:Posas and Saito (1997). GST-Sho1 pulls down Pbs2-HA.;	7624781:Maeda T et al (1995) Sho1 SH3 domain interacts with PBS2 in Y2H;	14668868:Zarrinpar A. et al, (2003);			19502582:Birakaya B. et al, (2009) deletion of pbs2 suppresses toxicity of SHO1 overexpression on CFW;			18184748:Bermejo C et al (2008) pbs2 and sho1 mutants are hypersensitive to zymolyase.;10762242:Garcia-Rodriguez LJ et al (2000) pbs2 and sho1 ssk2 ssk22 mutants are resistant to Calcofluor white.;							9180081:Posas and Saito (1997). Incubation of ssk2ssk22 mutant cells in the presence of [32P]orthophosphate, after a brief osmotic shock (0.4MNaCl for 2 min), results in Pbs2 phosphorylation. Deletion of SHO1 abolished Pbs2 phosphorylation in ssk2ssk22 genetic background.;	17363249:Hao et al. (2007). Stress-dependent phosphorylation of Sho1 is absent in hog1 and pbs2 mutants.;		17.5081
SWE1	CLA4	YJL187C	YNL298W																	15037762:Sakchaisri K. et al, (2004) Cla4 purfied from Sf9 cells phosphorylates catalytically inactive Swe1 in vitro;15920482:Asano S. et al, (2005);	11025657:Weiss EL. et al, (2000) Using a cla4-as allele;	1080574:Longtine MS. et al, (2000) Deletion of SWE1 suppresses the elongated bud phenotype of cla4 delete.;11134337:Mitchell DA. et al, (2001) Deletion of Swe1 suppresses the elongated bud and cell-cycle G2-delay of cla4 delete;12234925:Hofken T. et al, (2002);15107529:Iwase M. et al, (2004) Deletion of swe1 suppresses defects of cla4 delete in an ire1 deletion background;						15037762:Sakchaisri K. et al, (2004);	15037762:Sakchaisri K. et al, (2004);				15037762:Sakchaisri K. et al, (2004) Only in S-phase. Experiment was done with cla4-as3 allele and shown to be direct.;10567524:Sreenivasan and Kellogg, 1999: Swe1 hyperphosphorylation is diminished in cla4 mutant background.;		17.4003
SKO1	HOG1	YNL167C	YLR113W														11230135:Proft et al. (2001). GST-Hog1 and GFP-Hog1 pull down HA-Sko1.;12086627:Proft and Struhl (2002). Hog1 coimmunoprecipitates the Sko1 N-terminal region (1â€“315) but not Sko1 variants that lack this domain.;			11230135:Proft et al. (2001). Activated GST-Hog1 phosphorylates GST-Sko1 in vitro. To activate Hog1 a constitutively activated version of Pbs2 carrying two mutations (Ser514Glu and Thr518Glu) in the activation loop were purified as GST fusion protein.;		11230135:Proft et al. (2001). Deletion of SKO1 derepress down regulated stress genes in hog1 mutant cells.;9858577:Proft and Serrano (1999). Deletion of SKO1 in hog1 background restores ENA1-lacZ expression and partially suppresses osmotic sensitivity.;18201562:Kobayashi et al. (2008). Deletion of SKO1 suppresses the sensitivity of hog1 cells to 150 mM CaCl2.;11113177:Pascual-Ahuir et al. (2001).…						11230135:Proft et al. (2001). Activated GST-Hog1 phosphorylates GST-Sko1 in vitro. Sko1 phosphorylation is abolished in the SKO1(E) mutant, which contains mutations in all three sites, Ser108, Thr113 and Ser126.;				11230135:Proft et al. (2001) The interaction between Sko1 and the Ssn6-Tup1 co-repressor complex is dependent on the Hog1-specific phosphorylation sites in Sko1. Deletion of the phospho-sites increased Sko1's affinity for Ssn6 and Tup1. Co-IPs were performed with Sko1 phospho mutants.;12086627:Proft and Struhl (2002). Gal4-Sko1 activates GAL1-LacZ transcription under salt-stress conditions. Sko1-…	11230135:Proft et al. (2001). Sko1 is rapidly phosphorylated upon osmo-shock. The slower migrating phospho-peptides are not observed for hog1 mutant cells.;11230135:Proft et al. (2001). Proft et al. (2001). Mutations in all three serines (Ser380, Ser393 and Ser399) corresponding to PKA phosphorylation sites in Sko1, decreased Hog1 dependent phosphorylation of Sko1.;		17.2087
ASK1	CDC28	YKL052C	YBR160W		17349956:Holt 2007;	19779198:Holt et al. (2009). Phosphorylated peptides whose abundance decreased by more than 50%, in vivo, following Cdk1-as inhibition. Assay: chemical inhibition of Cdk1 followed by quantitative mass spectrometry.;														12695666:GST-Ask1 is a in vitro substrate for Clb5-Cdc28. Li Y. et al., (2003);	12695666:ask1-3 and cdc28-4 show genetic interaction when grown on 32 Â°C Li Y. et al., (2003);							12695666:Mutations in S216A and S250A reduce the function of ask1-3 mutants. Li Y. et al., (2003);					12695666:Ask1 shows phospho-shifts when cells enter G1 phase. Li Y. et al. (2003).;12695666:Only slower migrating form in the presence of 0.2 mM hydroxyurea (S-phase arrest). Li Y. et al., (2003);12695666:Only slower migrating form in the presence of nocodazole (G2/M arrest). Li Y. et al., (2003).;12695666:Only slower migrating form in a cdc13-1 background. Li Y. et al., (2003).;12695666:Only slo…		17.1868
SSD1	CBK1	YDR293C	YNL161W											11805837:by Ho et al (2002);				12972564:Nelson B. et al, (2003);10970846:Racki WJ. et al, (2000) Two hybrid;		19962308:Jansen J. et al, (2009) ;		11854408:Du LL. et al, (2002) ssd1 delete suppresses cbk1 delete by spot assays;12454058:Jorgensen P. et al, (2002) ssd1 delete suppresses cbk1 delete;18843045:Kurischko C. et al, (2008);	19962308:Jansen J. et al, (2009) O/E of SSD1 is more toxic in a cbk1-as allele in the presence of inhibitor;					19962308:Jansen J. et al, (2009) 8 different perdicted serines where mutated to alanine and tested by kinase-assay;				19962308:Jansen J. et al, (2009) cbk1 inhibits ssd1 mediated transcriptional repression of bound transcripts (such as UTH1);			17.1451
BCY1	TPK2	YIL033C	YPL203W	16319894:by Ptacek et al (2005);									11283351:by Ito et al (2001);18719252:by Yu H. et al. (2003);	11805826:by Gavin et al (2002);16429126:by Gavin et al (2006);16554755:by Krogan et al (2006);11805837:by Ho et al (2002);17200106:by Collins SR. et al, (2007);20489023:Breitkreutz A. et al, (2010);	18467557:by Tarassov et al (2008);			9811878:Robertson LS. et al, (1998);				10373537:Pan X. et al, (1999) Deletion of bcy1 suppresses psuedohyphael growth defects of tpk2 deletion.;		1437546:Nehlin JO. et al, (1992) Overexpression of gene suppresses toxicity of tpk2 overexpression;		10373537:Pan X. et al, (1999) tpk2 delete abolished pseudohyphal differentiation while bcy1 delete enhances it;							1655793:Werner-Washburne M. et al, (1991);		17.0604
BNI4	PHO85	YNL233W	YPL031C														19458192:Zou 2009 ;			19458192: Zou 2009 ;			16455487:Sopko R. et al, (2006);19458192:expression of BNI4 toxic in pcl1 delete pcl2 delete. Zou 2009 ;						19458192:Zou 2009 ;				19458192: Zou 2009 ;	19458192:Zou 2009 ;	16.9922
RPO21	SGV1	YDL140C	YPR161C														11390638:Murray et al. (2001).;19328068:Qiu H. et al, (2009) Sgv1 binds to CTD RPO21 peptides;			19581288:Liu Y. et al, (2009);12972617:Keogh MC et al, (2003);	11390638:Murray et al. (2001). Identified in a synthetic lethal screen using a bur1-1 as the query. Slow growth observed for the bur1-1rpo21 double. (rpo21 aka rpb1);							11390638:Murray et al. (2001). Sgv1 associates with the unphosphorylated CTD repeats of Rpo21 and then phosphorylates serine 5.;			19581288:Liu Y. et al, (2009) Serine 2;19328068:Qiu H. et al, (2009) Serine 2;		11390638:Murray et al. (2001).;11606527:Lindstrom DL. et al, (2001);19328068:Qiu H. et al, (2009);		16.9911
VAC17	CDC28	YCL063W	YBR160W		14574415:by Ubersax et al., (2003);															18804442:Purified Clb2-, Clb5-Cdc28 complexes phosphorylate Vac17 in vitro. Penk Y. et al., (2008).;								18804442:4 CDK consensus sites in Vac17 were found to be phosphorylated via tandem MS. Peng Y. et al., (2008);	18804442:vac17-4A mutant causes a delay in vacuole inheritance. Peng Y. et al., (2008);				18804442:Vac17 phospho-shift is strongly reduced in a cdc28-4 ts background at restrictive temperature. Peng Y. et al., (2008);18804442:Vac17 phospho-shift is strongly reduced in a cdc28-as1 background after addition of the inhibitor 1-NM-PP1. Peng Y. et al., (2008);18804442:Overexpression of Clb2 and Clb5 increases Vac17 phospho-shifts. Peng Y. et al., (2008);		16.9167
CRZ1	TPK1	YNL027W	YJL164C	16319894:by Ptacek et al (2005);													15470242:Kafadar KA. et al, (2004) CoIP;			15470242:Kafadar KA. et al, (2004);								15470242:Kafadar KA. et al, (2004) Western Blot Ser409, Ser410, Ser423, Ser429;	15470242:Kafadar KA. et al, (2004) Ser409, Ser410, Ser423, Ser429;					15470242:Kafadar KA. et al, (2004) Tpk1 triggers nuclear import of Crz1;	16.8304
CDC6	CDC28	YJL194W	YBR160W		15744308:Loog and Morgan 2005;	19779198:Holt et al. (2009). Phosphorylated peptides whose abundance decreased by more than 50%, in vivo, following Cdk1-as inhibition. Assay: chemical inhibition of Cdk1 followed by quantitative mass spectrometry.;								8930895:by Elsasser S. et al., (1996);			12960422:Cdc6-PtA interacts with Clb2 and Cdc28. Archambault V. et al., (2003);11572976:Cdc28 interacts with wild type Cdc6 but not with Cdc6 TTS and Delta 8-17 mutants. Weinreich M. et al., (2001);10512865:Cdc28 binds to Cdc6. This is not required for rapid Cdc6 degradation. Elsasser S. et al., 1999;10734126:Cdc28 interacts with Cdc6. Calzada A. et a., 2000;11572976:Cdc28 co-immunoprecipitates w…			11572976:Clb5-Cdc28 phosphorylates Cdc6 in vitro. Weinreich M. et al., 2001;													11572976:Cdc6 displays a phospho-shift, which is absent in a clb5 clb6 double mutant. Weinreich M. et al., 2001;		16.7981
GSY2	PHO85	YLR258W	YPL031C										18719252:by Yu H. et al. (2003);9584169:PCL10 has 2-hybrid interaction with GSY2. Huang 1998;	20489023:Breitkreutz A. et al, (2010);						10490639:Both in vitro kinase assay and immunoprecipitated kinase assay. Wilson WA (1999) ;9584169:Huang 1998;10874034:Pederson 2000;			16455487:Sopko R. et al, (2006);			8754836:Huang D (1996) ;9584169:Huang 1998;			8754836:Huang D (1996) ;			8722762:GSY2-lacZ upregulated in pho85 delete. Timblin 1996 ;15221454:GSY2 expression up in pho85 delete. Enjalbert 2004;			16.7419
MSG5	SLT2	YNL053W	YHR030C											11805837:by Ho et al (2002);			14703512:Flandez M et al (2004) Slt2 co-immunoprecipitates with Msg5 and vice versa.;19123063:MarÃ­n MJ et al (2009) Msg5 (both large and small isoform) co-immunoprecipitates with Slt2.;	14703512:Flandez M et al (2004) Slt2 and Msg5 interact in yeast two hybrid. Interaction occurs via the N-terminal portion of both proteins.;		14703512:Flandez M et al (2004) Msg5 is phosphorylated by purified Slt2 in vitro.;19123063:MarÃ­n MJ et al (2009) Recombinant Msg5(C319A) is phosphorylated by immunoprecipiated Slt2 in vitro. This phosphorylation signal is stronger when incubated with more activated Slt2.;		20054684:Hermansyah et al (2010) Deletion of SLT2 suppresses the calcium sensitivity of ptp2 msg5 double mutant.;			14703512:Flandez M et al (2004) msg5 mutant is sensitive to Congo Red, like slt2 mutant.;14739279:Garcia R et al (2004) msg5 and slt2 are sensitive to Congo Red;								14703512:Flandez M et al (2004) Phosphorylated forms of Msg5 is absent in slt2 deletion and also in kinase dead mutant.;		16.7341
REC8	CDC5	YPR007C	YMR001C														19013276:Matos J. et al, (2008) IP-MS and CoIP;20230747:Katis VL. et al, (2010) IP-MS and CoIP;											16672979:Brar GA. et al, (2006);	16672979:Brar GA. et al, (2006);	16672979:Brar GA. et al, (2006);		12663816:Lee BH. et al, (2003) Cdc5 is required for Rec8 cleavage and phosphorylation during meiosis;16269332:Yu HG. et al, (2005) CDc5 is required for Rec8 removal during chromosome segregation;	12663816:Lee BH. et al, (2003);16269332:Yu HG. et al, (2005);		16.6092
KAE1	BUD32	YKR038C	YGR262C											11805837:by Ho et al (2002);17200106:by Collins SR. et al, (2007);	18467557:by Tarassov et al (2008);		16564010:Downey M. et al, (2006) IP-MS , CoIP and Copurify by gel filtration column;19172740:Hecker A. et al, (2008) CoIP;	14519092:Lopreiato R. et al, (2004);	18951093:Mao DY. et al, (2008);19172740:Hecker A. et al, (2008);	18951093:Mao DY. et al, (2008);	18951093:Mao DY. et al, (2008);	19172740:Hecker A. et al, (2008) Bud32 mutant suppresses kae1 mutant;			16564010:Downey M. et al, (2006) Both deletes have shortened telomeres;										16.5039
SIC1	CKA2	YLR079W	YOR061W														16777072:Coccetti P. et al, (2006) used anti-CK2 antibody (detects both Cka1 and Cka2);16168390:Barberis M. et al, (2005) Copurify;			16168390:Barberis M. et al, (2005);		17574209:Tripodi F. et al, (2007) sic1 suppresses cell cycle growth defects of cka1-null-cka2ts at non-permissive temperatures;						16168390:Barberis M. et al, (2005) By synthetic peptide phosphorylation Ser201;			16777072:Coccetti P. et al, (2006) Phosphorylation in vivo at Ser201 is reduced (5 fold) in cka2-ts allele at non-permissive tempertaures;	17574209:Tripodi F. et al, (2007) In a cka1-null-cka2-ts strain, Sic1 protein levels are increased;			16.4835
BCY1	TPK1	YIL033C	YJL164C	16319894:by Ptacek et al (2005);									11283351:by Ito et al (2001);	11805837:by Ho et al (2002);16554755:by Krogan et al (2006);17200106:by Collins SR. et al, (2007);20489023:Breitkreutz A. et al, (2010);	18467557:by Tarassov et al (2008);		17242065:Mandal AK. et al, (2007);	9811878:Robertson LS. et al, (1998);16924114:Peeters T. et al, (2006);		3036817:Johnson KE. et al, (1987);		2836063:Cameron S. et al, (1988) tpk1 mutant suppresses the defects of bcy1 delete (including glycogen accumulation, lack of spore formation and lack of resistance to heat shock);			10373537:Pan X. et al, (1999) Both deletions enhance pseudohyphael growth;										16.4227
IME1	RIM11	YJR094C	YMR139W										11283351:by Ito et al (2001);10688190:by Uetz et al (2000);				9111339:Vidan S. et al, (1997) CoIP;10545448:Malathi K. et al, (1999);15282298:Rubin-Bejerano I. et al, (2004);	10545448:Malathi K. et al, (1999) two hybrid;		7969131:Bowdish KS. et al, (1994) IP kinase assay;		1592244:Mitchell AP. et al, (1992) rim11 mutation suppresses the toxicity caused by IME1 overexpression;		7969131:Bowdish KS. et al, (1994) RIM11 overexpression can suppresses ime1-L321F missense mutation (but not the delete;								8417990:RIM11 is required for proper IME1 gene expression as assessed by ime2-lacZ expression. Su 1993 ;8462841:rim11-6 has reduced lexA-Ime1 activation. Smith 1993;			16.3984
MCM3	CDC28	YEL032W	YBR160W	16319894:by Ptacek et al (2005);	15744308:In vitro kinase assay. Loog M. and Morgan D.O. (2005);14574415:In vitro kinase assay. Ubersax J. et al., (2003);	19779198:Holt et al. (2009). Phosphorylated peptides whose abundance decreased by more than 50%, in vivo, following Cdk1-as inhibition. Assay: chemical inhibition of Cdk1 followed by quantitative mass spectrometry.;														16093348:Recombinant Clb2-Cdc28 phosphorylates GST-Mcm3 in vitro. Liku M.E. et al., (2005);								16093348:Mutations of the CDK-consensus sites results in loss of phosphorylation of Mcm3 by Cdc28 in vitro. Liku M.E. et al., (2005);						16093348:The Mcm3 consensus CDK phos- phorylation sites are required for nuclear ex- clusion of the Mcm2â€“7 complex. Liku M.E. et al., (2005);	16.3169
CDC20	TPK1	YGL116W	YJL164C														14743219:Searle JS. et al, (2004) GST pull-down;			14743219:Searle JS. et al, (2004);								14743219:Searle JS. et al, (2004) Ser88 and possibly Ser52;	14743219:Searle JS. et al, (2004) Serine 52 and Serine 88;				14743219:Searle JS. et al, (2004);		16.2778
CDC20	TPK2	YGL116W	YPL203W														14743219:Searle JS. et al, (2004) GST pull-down;			14743219:Searle JS. et al, (2004);								14743219:Searle JS. et al, (2004) Ser88, and possibly Ser52;	14743219:Searle JS. et al, (2004) Ser88 and Ser52;				14743219:Searle JS. et al, (2004);		16.2778
SIR3	SLT2	YLR442C	YHR030C														12640455:Ray A et al (2003) Slt2 co-immunoprecipitates with Sir3.;			12504006:Ai W et al (2002) Sir3 is phosphorylated by Slt2 in vitro.;12640455:Ray A et al (2003) Purified GST-Sir3 can be phosphorylated by immunoprecipitated Slt2p but not by kinase dead slt2 mutant protein (K54R).;								12504006:Ai W et al (2002) Sir3 phospho-mutant, Sir3-4A (S275A, S282A, S289A, S295A) is no longer phosphorylated by Slt2 in vitro (phospho-shift is dimished).;	12504006:Ai W et al (2002) Sir3 phospho-mutant protein, Sir3-4A (S275A, S282A, S289A, S295A), no longer shows phospho-shift (hyperphosphorylation), similar to Sir3 phosphoshift being absent in slt2 mutant.;12640455:Ray A et al (2003) Sir3 phospho-mutant protein, Sir3-4A (S275A, S282A, S289A, S295A), no longer shows phospho-shift, similar to Sir3 phosphoshift disappearing in slt2 mutant.;				12504006:Ai W et al (2002) Sir3 hyperphosphorylation under rapamycin treatment is absent in slt2 deletion and T190A, Y192F mutant;12640455:Ray A et al (2003) Sir3 phosphorylation is reduced in slt2 mutant. (phosphoshift);		16.2778
SWI6	RAD53	YLR182W	YPL153C														17130285:Smolka MB et al, 2001 IP-MS;			9367985:Sidorova JM et al, 1997;12724400:Sidorova JM et al, 2003;								12724400:Sidorova JM et al, 2003 S547, S170, S169, S149, S152, S715, T743 2D gel;	12724400:Sidorova JM et al, 2003 S547 2D gel read out;				9367985:Sidorova JM et al, (1997) Used 2D gel as a read out In the presence of MMS;		16.2778
CDC27	CDC28	YBL084C	YBR160W																	10871279:Rudner AD. et al , (2000) IP'd cdc27 was incubated with recombinant purified cdc28. IP kinase assay-IP'd substrate ;								10871279:Rudner AD. et al, (2000);	10871279:Rudner AD. et al, (2000);			10871279:Rudner AD. et al, (2000) Cdc28 kinase activity is required for cdc27 binding to cks1;	10871279:Rudner AD. et al, (2000);		16.2246
HSC82	SWE1	YMR186W	YJL187C																	20159553:Mollapour M. et al, (2010) ;								20159553:Mollapour M. et al, (2010) Y24 is phosphorylated;	20159553:Mollapour M. et al, (2010) Y24 is phosphorylated;			20159553:Mollapour M. et al, (2010) Swe1 is required for hsc82's chaperone function (Swe1 is required for Hsc82 binding to Ste11, Slt2);	20159553:Mollapour M. et al, (2010) Phosphorylation of Hsc82 is reduced using pY-antibody as a read out O/E of GST-SWE1 increases hsc82 phosphorylation;		16.2246
STE12	SSN3	YHR084W	YPL042C																	12520306:Nelson C. et al, (2003);		12520306:Nelson C. et al, (2003) ste12 deletion suppresses ssn3 delete;						12520306:Nelson C. et al, (2003) Ser261, Ser451 2D-gel;	12520306:Nelson C. et al, (2003) Ser261 Ser451;	12520306:Nelson C. et al, (2003) 2D-gel read out Ser261, Ser451;		12520306:Nelson C. et al, (2003) Ssn3 regulates protein stability of Ste12;			16.2222
SWI4	SLT2	YER111C	YHR030C					14764870:Synthetic Lethality by Tong et al (2004);19269370:Fiedler D. et al, (2009);20093466:by Costanzo M. et al, (2010) YER111C as query, YHR030C as array. Score : -0.263. P-value : 3.61E-06. ;									9065400:Madden K et al (1997) Slt2p co-immunoprecipitates with Swi4p.;18268013:Kim KY et al (2008) Swi4 co-immunoprecipitates with Slt2. This physical interaction requires T190 and Y192 phosphorylation in Slt2.;	18268013:Kim KY et al (2008) Swi4 and Slt2 interacts in yeast two hybrid and this becomes stronger under heat shock.;	11533240:Baetz K et al (2001) Swi4p (purified from insect cells or in vitro translated) bind to GST-Slt2 immobilized on glutathione beads.;	9065400:Madden K et al (1997) Slt2p phosphorylates Swi4p in vitro.;	8890173:Igual JC et al (1996) swi4 and slt2 are synthetic lethal.;			11937029:Krause SA et al (2002) Multiple copies of SWI4 can suppress the slt2 lethality under rapamycin treatment.;9065400:Madden K et al (1997) High copies of Swi4 can suppress slt2 mutant defects (high temperature growth defect, cell lysis defect and projection formation defect).;8890173:Igual JC et al (1996) Overexpression of SWI4 suppresses temperature sensitive growth defect of slt2 mutant.;…	17088254:Serrano R et al (2006) swi4 and slt2 mutants are sensitive to alkaline media (pH 7.5);9065400:Madden K et al (1997) swi4 and slt2 mutants share growth defect at high temperature (37C), which can be suppressed by adding 1M sorbitol in the media.;8890173:Igual JC et al (1996) swi4 mutant is sensitive to cell wall damaging agents (SDS and Calcofluor whilte) similar to slt2 mutant.;11533240:…							11533240:Baetz K et al (2001) Heat shock and alpha-factor induced SBF (SWI4-SWI6) localization to the promoter of Pcl1 and Pcl2 is reduced in slt2 mutant.;18268013:Kim KY et al (2008) Physical association of Swi4 to GSC2 promoter (by ChIP) under heat shock depends on Slt2/Ykl161C.;			16.1939
BEM1	CDC28	YBR200W	YBR160W		17349956:Holt 2007;15744308:Loog and Morgan 2005;14574415:Ubersax et al., 2003;															16230527:Bem1 is a substrate for recombinant human CDK/cyclin complexes. Han-B.K. et al., 2005;	19458192:Zou J. et al. (2009) This gene is synthetic lethal in cln1 delete cln2 delete.;		19458192:Zou J. et al. (2009) Overexpression of this gene is toxic in cln1 delete cln2 delete.;						16230527:cdc28-as1 cells treated with 1-NM-PP1 show fragmented vacuoles, as seen in cln3 deletion mutants. Han B-K et al., 2005;16230527:Alanine substitution of serine 72 results in fragmented vacuoles, as seen in cln3 deletion mutants. Han B-K et al., 2005;				16230527:Reduced phospho-shift of Bem1 in a cdc28-as1 background after addition of 1-NM-PP1. Han B-K et al., 2005;16230527:Phosphorylation of Bem1 is reduced when treated with lambda-phosphatase. Phosphorylation was monitored using phospho-S/T-P-specific antibody. Han B-K et al., 2005;		16.1899
MOB1	DBF2	YIL106W	YGR092W										11283351:by Ito et al (2001);	11805837:by Ho et al (2002);20489023:Breitkreutz A. et al, (2010);			9528782:Komarnitsky SI. et al, (1998) CoIP and GST pull down;	9528782:Komarnitsky SI. et al, (1998) Interact both ways;	11404483:Mah AS. et al, (2001);					9528782:Komarnitsky SI. et al, (1998) DBF2 overexpression suppresses mob1 TS allele at non-permissive temperatures MOB1 overexpression sppresses dbf2 TS allele at non-permissive temperatures;	9528782:Komarnitsky SI. et al, (1998) Both TS alleles have the same termina phenotype: dumbbell shapped cells with elongated spindles and duplicated chromatin;									11564880:Luca FC. et al, (2001) Dbf2 is required for mob1 localization to budneck;	16.1349
ATG13	TOR1	YPR185W	YJR066W																	19995911:Atg13 phosphorylated by TORC1 as IPed by Flag-Kog1. Kamada Y 2009;					10995454:Less Atg1 activity induced by rapamycin in atg13 delete Kamada 2000;			19995911:Kamada Y 2009;	19995911:Expression of Atg13-8SA directly induces autophagy. Kamada 2009;	19995911:Phosphorylation sites mapped in cells treated with rapamycin. Kamada Y 2009;			10995454:Atg13 phosphoshift reduced after rapamycin treatment, dependent on Tor1 Kamada 2000;19995911:Phosphoshift gone in cells treated with rapamycin. Kamada Y 2009;		16.0556
PCL5	PHO85	YHR071W	YPL031C														16611745:Bomeke K (2006) ;	9032248:Measday 1997;	9032248:Measday 1997;	18794371: Aviram 2008 ;		20417603:pho85 delete suppresses the autophagic defect in pcl5 delete pho80 delete. Yang 2010 ;		18794371:Overexpression of PHO85 leads to appropriate levels of Pcl5 degradation. Aviram 2008 ;		18794371:Pcl5 protein levels high in pho85 delete. Aviram 2008 ;18794371:Degradation of Myc13-tagged Pcl5 expressed from its native promoter requires Pho85 activity. Aviram 2008;									15.9848
SFL1	TPK2	YOR140W	YPL203W															9811878:Robertson LS. et al, (1998);12024012:Pan X. et al, (2002);		11399075:Conlan SR. et al, (2001) Bovine Tpk2 was used as a kinase;12024012:Pan X. et al, (2002);		9811878:Robertson LS. et al, (1998) Deleting sfl1 rescues the psuedohyphael growth defects (and defects in activating FLO11 transcription) of a tpk2 delete;12024012:Pan X. et al, (2002) sfl1 null suppresses defects of tpk2 delete in activating FLO11 transcription by northern blot sfl1 null suppresses defects of tpk2 delete in filamentous growth;				12024012:Pan X. et al, (2002) tpk1 deletion and SFL1 overexpression both have defects in filamentous growth;						11399075:Conlan SR. et al, (2001) TPK2 is required for reducing Sfl1 binding to the HSP26 by ChIP;12024012:Pan X. et al, (2002) In a tpk2 null, there is increase Sfl1-Sfl1 dimerization in vivo (Tpk2 inhibits sfl1 dimerization) ;	12024012:Pan X. et al, (2002);16278446:Lu A. et al, (2005) ;		15.9134
BCK1	PKC1	YJL095W	YBL105C					20093466:by Costanzo M. et al, (2010) YBL105C_tsq539 as query, YJL095W as array. Score : -0.324. P-value : 9.57E-11. ;		20093466:by Costanzo M. et al, (2010) YBL105C_tsq539, YJL095W. Score : 0.467. ;										7874200:Levin DE et al (1994) PKC1 phosphorylates BCK1 in vitro. (*Gel not shown);		1729597:Lee KS et al (1992) Hyperactive and dominant BCK1-20 (also BCK1-10, 11, 16, 19) allele suppresses pkc1 null and ts alleles.;14610085:Harrison JC et al (2004) pkc1 lethality is suppressed by BCK1-20 allele.;	18806213:Krause SA et al (2008) Overproduction of dominant negative, kinase dead allele of PKC1 in bck1 deletion mutant leads to lethality.;	8152413:Yoshida S et al (1994) Overexpression of PKC1 can suppress bck1 null allele sensitivity on staurosporine.;16157662:Zanelli CF et al (2005) Overexpression of BCK1-20 can suppress pkc1 growth sensitivity.;	1729597:Lee KS et al (1992) temperature sensitive cell lysis defect;14665455:Reinoso-Martin C et al (2003) pkc1 and bck1 mutants show hypersensitivity to casofungin.;11283616:Harrison JC et al (2001) pkc1 and bck1 show defects in morphogenesis-checkpoint-mediated G2 delay in response to actin perturbation (latrunculin B).;18806213:Krause SA et al (2008) bck1 is sensitive to staurosporine.;1566451…		17164236:Fairn GD et al (2007) PKC1 and BCK1 localizes to mitochondria after treatment with farnesol.;	8207005:Watanabe M et al (1994) BCK1 Ser939 peptide is phosphorylated by Pkc1p in vitro (LKRGN*SKRWSSTSAAD). Phospho-site is determined by phosphoamino acid analysis and microsequencing.;							15.9024
LSP1	PKH2	YPL004C	YOL100W											11805837:by Ho et al (2002);						15016821:Zhang et al (2004) Lsp1p is phosphorylated by Pkh2p in vitro.;		15016821:Zhang et al (2004) Deletion of Pil1 and Lsp1 partially rescues high temperature myriocin sensitivity of pkh1D398G pkh2 mutant.;					18034155:Walther TC et al (2007) Pkh2 co-localizes with Lsp1 in eisosomes.;						18296441:Luo G et al (2008) Lsp1 phospho-shift is absent in pkh1-ts pkh2 double mutant.;	18296441:Luo G et al (2008) Lsp1 localization to eisosomes is unevenly organized in pkh1-ts pkh2 double mutant.;	15.8296
LSP1	PKH1	YPL004C	YDR490C											11805837:by Ho et al (2002);16554755:by Krogan et al (2006);						15016821:Zhang et al (2004) Lsp1p is phosphorylated by Pkh1p in vitro.;		15016821:Zhang et al (2004) Deletion of Pil1 and Lsp1 partially rescues high temperature myriocin sensitivity of pkh1D398G pkh2 mutant.;					18034155:Walther TC et al (2007) Pkh1 co-localizes with Lsp1 in eisosomes.;						18296441:Luo G et al (2008) Lsp1 phospho-shift is absent in pkh1-ts pkh2 double mutant.;	18296441:Luo G et al (2008) Lsp1 localization to eisosomes is unevenly organized in pkh1-ts pkh2 double mutant.;	15.8296
RED1	MEK1	YLR263W	YOR351C														14595109:Wan L (2004) ;9832507:Bailis JM (1998);10786836:Bailis 2000;	9832507:Bailis JM (1998);		9832507:Bailis JM (1998);			9286666:oe RED1 exacerbates spore viabilty defect of mek1-974 Hollingsworth NM (1997);		9832507:defects in meiotic sister chromatid cohesion Bailis JM (1998);		9832507:colocalize to foci in spread nuclei Bailis JM (1998) ;						9832507:Bailis JM (1998) ;		15.698
ASE1	IPL1	YOR058C	YPL209C				14562095:Colocalized in the microtubule. by Huh WK. et al, (2003);													17765685:Kotwaliwale CV, et al, (2007);				17765685:Kotwaliwale CV. et al, (2007) ASE1 overexpression suppresses defects of deg-cin8 ipl1-315 mutant;					17765685:Kotwaliwale CV. et al, (2007) S337, T524, T680, T733, and S809;				17765685:Kotwaliwale CV. et al, (2007) Only in a glc7-ts background, not in ipl1-ts alone.;	17765685:Kotwaliwale CV. et al, (2007);	15.6552
RAD53	MEC1	YPL153C	YBR136W											20190278:Chen et al. 2010;						12917350:Lee SJ et al, 2003;		16020781:Sharp et al. 2005 Deletion of RAD53 suppresses the severe silencing defect observed in rlf2 mec1 double mutants.;			15020465:Jia et al. 2004 Both Mec1p and Rad53 inhibit ssDNA production at telomeres in cdc13-1 mutants.;15304563:Haghnazari et al. 2004. Both mec1 and rad53 mutants exhibit a highly significant 5-fold reduction in gap repair frequency compared to wild type.;					17563356:Smolka MB et al, 2007 mec1 tel1 double mutant shows reduced rad53 phosphorylation Ser424, S560;		17299042:Usui and Petrini. 2007 Coprecipitated Rad53 was substantially reduced in Bmh2 immunoprecipitates in mec1 tel1 double mutant cell extracts.;	15542824:Clerici M. et al, (2004);18677117:Fasullo M. et al, (2008) Rad53 phosphorylation is reduced in mec1-21 cells;16148046:Nakada D. et al, (2005);		15.6281
SPC110	CDC28	YDR356W	YBR160W		14574415:Was identified as a putative substrate for Cdc28. Ubersax et al. (2003);15744308:Loog and Morgan 2005;																	17213332:Suppression of cdc28-4 clb5D spindle polarity defects by spc110D13. Huisman et al. (2006);						17213332:Alanine mutants of the CDK1 consensus sites serine 36 and 91 results in a partial collapsed phsopho-shift. Huisman et al. (2006);	17213332:spc11091A mutant exhibited a mild increase in the proportion of preanaphase spindles at the expense of elongated spindles. Huisman et al. (2006);				17213332:Phospho-shifts reduced in a cdc28-4 mutant when shifted to restrictive temperature. Huismann et al. (2006);		15.5793
BEM1	CLA4	YBR200W	YNL298W					12686605:Goehring AS. et al, (2003) Confirmed by tetrad;			Sharifpoor et al, unpublished:by Sharifpoor S. et al, (2010) Overexpression of gene is more toxic in kinase delete. Score : -0.26. P-value : 5.10E-03;		19841731:Tonikian R. et al, (2009) Two-hybrid interaction;				11106754:Gulli MP. et al, (2000);11113154:Bose I. et al, (2001) Myc-tagged Bem1 CoIPs with HA-tagged Cla4.;11927541:Butty AC. et al, (2001);	11927541:Butty AC. et al, (2002) Cla4 interacts with a mutant form of Bem1 by two hybrid ;			9737966:Oehlen LJ et al, (1998) Tetrads;	19013066:Kozubowski L. et al, (2008) deletion of cla4 suppresses mutant form of bem1 tagged with GFP;	Sharifpoor et al, unpublished:by Sharifpoor S. et al, (2010) Score : -1.01. Confidence : High;											11106754:Gulli MP. et al, (2000);	15.5689
BCY1	TPK3	YIL033C	YKL166C	16319894:by Ptacek et al (2005);									11283351:by Ito et al (2001);10688190:by Uetz et al (2000);	11805837:by Ho et al (2002);20489023:Breitkreutz A. et al, (2010);				9811878:Robertson LS. et al, (1998);		8386630:Mazon MJ. et al, (1993) tpk1tpk2TPK3 strain shows increased phosphorylation of Bcy1 regulatory subunit;					10373537:Pan X. et al, (1999) both deletion enhance psuedohyphael growth;								1655793:Werner-Washburne M. et al, (1991);		15.4954
PBS2	SSK2	YJL128C	YNR031C							20093466:by Costanzo M. et al, (2010) YJL128C, YNR031C. Score : 0.233. ;				11805837:by Ho et al (2002);20489023:Breitkreutz A. et al, (2010);		18420932:Score : 0.41001 Hillenmeyer M. et al, (2008);	12853477:Tatebayashi K. et al, (2003) CoIP;	12853477:Tatebayashi K. et al, (2003) ;		9482735:Posas F. et al, (1998);		7624781:Maeda T et al (1995) Toxicity caused by overproduction of Ssk2-delN (N-terminal truncation mutant) is rescued by deletion of PBS2.(unpublished data);			16380504:Both mutants are sensitive to Unfolded Protein Response (UPR)-inducing agents, such as tunicamycin, beta-mercaptoethanol or DTT. Chen Y. et al, (2005);10762242:Garcia-Rodriguez LJ et al (2000) pbs2 and sho1 ssk2 ssk22 mutants are resistant to Calcofluor white.;										15.4278
ACE2	CBK1	YLR131C	YNL161W											20489023:Breitkreutz A. et al, (2010);				12972564:Nelson B. et al, (2003);10970846:Racki WJ. et al, (2000) Two-hybrid;18292088:Sbia M. et al, (2008) Two hybrid;				10970846:Racki WJ. et al, (2000) ace2 deletion suppresses the aggregate colony phenotype of cbk1 delete;		15947194:Voth WP. et al, (2005) ACE2 overexpression suppresses cbk1 null;	10970846:Racki WJ. et al, (2000) Both deletions form aggregate colonies of cells Both deletions are defective in CTS1 transcription by northern blot;				18715118:Mazanka E. et al, (2008) Ser122, Ser137 (for nuclear localization), Ser436 (for DNA binding activity);					12972564:Nelson B. et al, (2003) Ace2 is mislocalized in cbk1 mutant;12196508:Weiss EL. et al, (2002) cbk1 is required for daughter-specific localization of Ace2;	15.3902
SIP1	SNF1	YDR422C	YDR477W					19269370:Fiedler D. et al, (2009);						11805826:by Gavin et al (2002);16429126:by Gavin et al (2006);16554755:by Krogan et al (2006);17200106:by Collins SR. et al, (2007);20489023:Breitkreutz A. et al, (2010);			7813428:Yang X. et al (1994);1496382:Yang X. et al (1992);10581241:Vincent O. et al, (1999);12393914:Nath N. et al, (2002);16201971:Elbing K. et al, (2006) IP-MS;	1496382:Yang X. et al (1992);9121458:Jiang R. et al (1997);13680156:Shields CM (2003);15716093:Nazarenus T. et al, (2005) Two hybrid;		1496382:Yang X. et al (1992);				1496382:Yang X. et al (1992) Sip1 is a multicopy suppressor of reduced Snf1 kinase activity;7785324:Long RM. et al, (1995);									7785324:Long RM. et al (1995) Only in glycerol/lactate grown cells;		15.3763
CDC12	CLA4	YHR107C	YNL298W							20093466:by Costanzo M. et al, (2010) YHR107C_tsq33, YNL298W. Score : 0.287. ;			11489916:Drees BL. et al, (2001);				14993234:Versele M. et al, (2004) Weak binding to recombinant (E-coli purified) Cla4;			14993234:Versele M. et al, (2004) Cla4 purified from yeast only will phosphorylate it, not E-coli;	12636916:Dobbelaere J. et al, (2003) Cla4 is SL with cdc12-6 ts-allele;14993234:Versele M. et al, (2004) Cla4 is SL with cdc12(T48N) allele ;			14993234:Versele M. et al, (2004) Overexpression of Cla4 suppresses the defects of the cdc12(t48N)cdc10 (S46N) mutant;										12636916:Dobbelaere J. et al, (2003) Cla4 (K594A) allele expressing cdc12-GFP shows non-split septin rings that are dynamic , independently of the bud size. Septin rings are normally in their frozen state at this time of the cell cycle in WT cells.;	15.3524
CTK1	CAK1	YKL139W	YFL029C						19269370:Fiedler D. et al, (2009);19061648:Wilmes et al. (2008);								15870265:Ostapenko D. et al, (2005);			15870265:Ostapenko D. et al, (2005);								15870265:Ostapenko D. et al, (2005) Thr338;				15870265:Ostapenko D. et al, (2005) Cak1 is required for Ctk1 kinase activity (assessed by testing phosphorylation of ctk1 target, the C-terminal domain of RNA polymerase II);	15870265:Ostapenko D. et al, (2005);		15.3473
ATG13	TOR2	YPR185W	YKL203C																	19995911:Atg13 phosphorylated by TORC1 as IPed by Flag-Kog1. Kamada Y 2009;								19995911:Kamada Y 2009;	19995911:Expression of Atg13-8SA directly induces autophagy. Kamada 2009;	19995911:Phosphorylation sites mapped in cells treated with rapamycin. Kamada Y 2009;			19995911:Phosphoshift gone in cells treated with rapamycin. Kamada Y 2009;		15.3072
PBS2	HOG1	YJL128C	YLR113W						20093466:by Costanzo M. et al, (2010) YJL128C as query, YLR113W as array. Score : 0.081. P-value : 1.35E-05. ;	20093466:by Costanzo M. et al, (2010) YJL128C, YLR113W. Score : 0.456. ;						18420932:Score : 0.95343 Hillenmeyer M. et al, (2008);	9180081:Posas and Saito (1997). GST-Pbs2 pulls down Hog1-HA.;18212044:Murakami et al. (2008). GST-Hog1 pulls down full length Pbs2-HA, but three Pbs2 fragments, lacking aa. 5-150, 107-150 and 203-648, respectively, completely failed to bind Hog1. Therefore aa 136-245 of Pbs2 is required for binding to Hog1.;18212044:Murakami et al. (2008). GST-Hog1 mutant (D307A/D310A) and a fragment lacking the …	19307607:Boysen et al. (2009). A specialized two-hybrid assay termed vesicle capture interaction (VCI) assay, show interaction between Hog1-Vps32 and Pbs2-GFP in vivo, as deduced from the formation of GFP-foci at endocytic vesicles.;				19536204:Krantz et al. (2009). Overexpression of PBS2 and SSK1 is toxic in wild-type. Deletion of HOG1 rescues the cells.;		12637550:Bell M. et al, (2003) Overexpression of hyperactive HOG1 suppresses pbs2 delete;	18184748:Bermejo C et al (2008) hog1 and pbs2 mutants are hypersensitive to zymolyase.;16380504:Both mutants are sensitive to Unfolded Protein Response (UPR)-inducing agents, such as tunicamycin, beta-mercaptoethanol or DTT. Chen Y. et al, (2005);16885417:Thorsen et al. (2006). Hog1 phosphorylation is observed upon exposure to As (III). Pbs2 is required for As (III)-induced Hog1 phosphorylation.;…								18184748:Bermejo C et al (2008) Zymolyase induced Hog1p activation (phosphorylation) requires PBS2.;15341652:Bilsland et al. (2004). Hog1 is doubly phosphorylated on Tyr and Thr after application of stress caused by H2O2, tBOOH, Cd2 or Zn2 . The phosphorylation is dependent on Pbs2.;		15.2948
ATG17	ATG1	YLR423C	YGL180W				14562095:Colocalized in the punctate composite. by Huh WK. et al, (2003);							20489023:Breitkreutz A. et al, (2010);			15743910:Atg17 coIps with Atg1 in ATG13-dependent manner. Kabeya 2005;15901835:coIP between Atg1 and Atg17 dependent on ATG13 Cheong 2005;18287526:coIP enhanced in nitrogen-starved cells. Kawamata 2008 ;19995911:Kamada 2009;	10995454:Kamada 2000;15901835:2-hybrid interaction between ATG1 and ATG17 is independent of ATG13 Cheong 2005;15901835:Cheong 2005 ;19337029:Cao Y 2009;						10995454:autophagy defect in atg17 rescued by oe ATG1 (data not shown) Kamada 2000;	10995454:Less Atg1 activity induced by rapamycin in atg117 delete Kamada 2000;							19371383:Atg9-Atg17 coIP requires ATG1. Sekito 2009 ;		15901835:Localization of Atg17-GFP to cytosol, but not to pre-autophagosomal structures, is dependent on ATG1. Cheong 2005;18287526:Localization of Atg17-GFP dependent on ATG1 ATG11 Kawamata 2008;15901835:Atg1 require for cytosolic localization of Atg17 Cheong 2005 ;18287526:ATG1 required for ATG11-independent localization of Atg17 Kawamata 2008 ;18077553:Atg1 required for correct localization of…	15.2441
ABP1	PRK1	YCR088W	YIL095W				14562095:Colocalized in the actin. by Huh WK. et al, (2003);	Sharifpoor et al, unpublished:by Sharifpoor S. et al, (2010) YCR088W as query, YIL095W as array. Score : -0.44. P-value : 2.772E-43. ;					11743162:by Tong et al (2002);19841731:Tonikian R. et al, (2009) Two-hybrid interaction;	11805837:by Ho et al (2002);			11668184:Fazi B et al (2002) Prk1 co-immunoprecipitates with Abp1.;14737190:Landgraf C (2004) Prk1 is purified using Abp1 SH3 domain bound to the sepharose resin.;	11668184:Fazi B et al (2002) Abp1 and Prk1 interacts in yeast two hybrid assay.;			10087264:Cope MJ et al (1999) abp1 and prk1 are synthetic lethal.;17409071:Haynes J et al (2007) - prk1 is synthetic lethal with abp1-SH3 domain mutants in 3mM caffeine condition. - prk1 abp1-SH3 domain mutants show defects in actin cytoskeletal organization.;						18298676:Toret CP et al (2008) Abp1 and Prk1 colocalizes at the actin patches.;					18939955:Huang B et al (2009) Sla1 lifetime is reduced in autophosphorylation mutant Prk1-T522A, T553A.;			15.165
HOG1	HSL1	YLR113W	YKL101W														16688223:Clotet et al. (2006). GST-Hog1 pulls down Hsl1-HA.;			16688223:Clotet et al. (2006). Hsl1 is phosphorylated in its C-terminal region (amino acids 711â€“1517) by Hog1 in vitro.;								16688223:Clotet et al. (2006). Mutation of Ser1220 to Ala abolished phosphorylation of Hsl1 by Hog1 in vitro.;				16688223:Clotet et al. (2006). Phosphorylation of Hsl1 by Hog1 determines Hsl7 binding to Hsl1 (shown by two hybrid) and consequently also Hsl7's localization at the bud neck.;16688223:Clotet et al. (2006). A Hsl1 mutant (HSL1SA) that can not be phosphorylated by Hog1, fails to accumulate Swe1 upon osmotic stress.;	16688223:Clotet et al. (2006). Hsl1 phosphorylation was not observed in a hog1 strain, based on a mobility shift assay.;		15.1165
HSL1	HOG1	YKL101W	YLR113W														16688223:Clotet et al. (2006). GST-Hog1 pulls down Hsl1-HA.;			16688223:Clotet et al. (2006). Hsl1 is phosphorylated in its C-terminal region (amino acids 711â€“1517) by Hog1 in vitro.;								16688223:Clotet et al. (2006). Mutation of Ser1220 to Ala abolished phosphorylation of Hsl1 by Hog1 in vitro.;				16688223:Clotet et al. (2006). Phosphorylation of Hsl1 by Hog1 determines Hsl7 binding to Hsl1 (shown by two hybrid) and consequently also Hsl7's localization at the bud neck.;16688223:Clotet et al. (2006). A Hsl1 mutant (HSL1SA) that can not be phosphorylated by Hog1, fails to accumulate Swe1 upon osmotic stress.;	16688223:Clotet et al. (2006). Hsl1 phosphorylation was not observed in a hog1 strain, based on a mobility shift assay.;		15.1165
SLT2	BCK1	YHR030C	YJL095W			11533240:Baetz K et al (2001) SLT2 expression is reduced in bck1 mutant;			20093466:by Costanzo M. et al, (2010) YHR030C as query, YJL095W as array. Score : 0.192. P-value : 2.90E-04. ;	20093466:by Costanzo M. et al, (2010) YHR030C, YJL095W. Score : 0.739. ;				11805837:by Ho et al (2002);20489023:Breitkreutz A. et al, (2010);		18420932:Score : 0.81156 Hillenmeyer M. et al, (2008);								8386319:Lee KS et al (1993) multiple copies of SLT2 suppresses deletion of BCK1;9065400:Madden K et al (1997) High copies of SLT2 can suppress bck1.;	8386319:Lee KS et al (1993) Both bck1 null and slt2 null allele show the same temperature sensitive cell lysis defect.;10508863:Delley PA et al (1999) bck1 mutation leads to defect in actin cytoskeleton repolarization, like slt2 mutant.;11283616:Harrison JC et al (2001) bck1 and slt2 show defects in morphogenesis-checkpoint-mediated G2 delay in response to actin perturbation (latrunculin B).;1466…							11533240:Baetz K et al (2001) Slt2 expression is reduced in bck1 mutant.;9343415:Buehrer et al (1997) BCK1 is partially responsible for pheromone induced activation of SLT2.;16243316:GarcÃ­a-RodrÃ­guez LJ et al (2005) Sorbitol-induced phosphorylation of Slt2 requires Bck1.;	8598209:Zarzov P et al (1996) SLT2 tyrosine phosphorylation is abolished in bck1 mutant;17088254:Serrano R et al (2006) Alkaline shock induced SLT2 phosphorylation is abolished in bck1 mutant.;8530423:Davenport KR et al (1995) Hypotonic shock-induced tyrosine phosphorylation of Slt2p requires the presence of BCK1.;8530423:Davenport KR et al (1995) The high osmolarity-induced decrease in Slt2p pho…		15.1035
YPK1	PKH1	YKL126W	YDR490C																	15840588:Liu K et al (2005) Activated Pkh1 (by phytosphingosine) phosphorylates Ypk1 in vitro.;10074427:Casamayor A et al (1999) Pkh1 can phosphorylate Ypk1 in vitro. ( Pkh1 can also phosphorylate Ypk1 homolog in rat, SGK);				12221112:Roelants FM et al (2002) Absence of Pkh1 alleviates the toxicity of constitutively active Ypk1.;10074427:Casamayor A et al (1999) Overproduction of PKh1 suppresses ypk1-1 (ts) ypk2 double mutant growth defect.;	10825204:Sun Y et al (2000) Overexpression of Ypk1 gives resistance to ISP-1, sphingolipid biosynthesis inhibitor. The same resistance phenotype is seen when Pkh1 is overexpressed.;11807089:deHart AK et al (2002) ypk1 mutant and pkh1 pkh2 double mutant are defective in endocytosis.;12196392:Gelperin D et al (2002) ypk1 and pkh1 are sensitive to rapamycin.;			10074427:Casamayor A et al (1999) Ypk1 T504D can no longer be phosphorylated by Pkh1.;				12221112:Roelants FM et al (2002) Phosphotransferase activity of YPK1 depends on PKH1.;10074427:Casamayor A et al (1999) Pkh1 activates Ypk1 kinase activity.;	10074427:Casamayor A et al (1999) Ypk1 phosphorylation is reduced in pkh1 mutant in vivo.;		15.1026
SPC72	CDC5	YAL047C	YMR001C											11805837:by Ho et al (2002);			18022565:Snead JL et al, (2007) GST pulldown;			17967947:Maekawa et al., 2007;18022565:Snead JL. et al, (2007);									18022565:Snead JL. et al, (2007) Ser231 is required for binding to cdc5;				18022565:Snead et al., 2007:;17967947:in cdc5-10 Maekawa et al., 2007;		14.9193
CDC10	CLA4	YCR002C	YNL298W							20093466:by Costanzo M. et al, (2010) YCR002C_tsq84, YNL298W. Score : 0.242. ;	Sharifpoor et al, unpublished:by Sharifpoor S. et al, (2010) Overexpression of gene is more toxic in kinase delete. Score : -0.509. P-value : 8.79E-06;						14993234:Versele M. et al, (2004);			14993234:Versele M. et al, (2004) Purified from yeast or E_coli. Cdc10-GFP phosphorylation is reduced in cla4 delete strains by 50%. IP kinase assay- IP'd kinas.;			Sharifpoor et al, unpublished:by Sharifpoor S. et al, (2010) Score : -0.50. Confidence : High;	14993234:Versele M. et al, (2004) Overexpression of Cla4 suppresses the defects of the cdc12(T48N)cdc10(s46N) double mutant;				14993234:Versele M. et al, (2004) Phosphorylation sites are Ser256 and Ser312 both in vitro and in vivo;							14.8944
CDH1	CDC5	YGL003C	YMR001C														11566880:Schwab M. et al, (2001) cdh1 coIPs with cdc5 (Weak interaction);18500339:Crasta K. et al, (2008) CoIP;			18500339:Crasta K. et al, (2008);		18500339:Crasta K. et al, (2008) cdh1 delete suppresses cdc5 delete (in a cdc28-1N background strain);						18500339:Crasta K. et al, (2008) Ser 125,259 Site directed mutagenesis and western blot;					19853567:Zhang T. et al, (2009) Overexpression of CDC5 increases phosphorylation of Cdh1;18500339:Crasta K. et al, (2008) Overexpression of CDC5 increases phosphorylation of Cdh1;		14.8695
SGT1	CKA1	YOR057W	YIL035C														19398558:Bansal PK. et al, (2009) coIP;			19398558:Bansal PK. et al, (2009) recombinant human CKII phosphorylates sgt1 in vitro;		19398558:Bansal PK. et al, (2009) cka1 delete suppresses sgt1 mutant defects on benomyl;						19398558:Bansal PK. et al, (2009) Ser361 Site directed mutagenesis;19398558:Bansal PK. et al, (2009) Ser361 Site directed mutagenesis;					19398558:Bansal PK. et al, (2009) 2D-gel read out;		14.8695
IME2	CAK1	YJL106W	YFL029C																	14612412:Schindler K. et al, (2003);				14612412:Schindler K. et al, (2003) O/E of IME2 partially suppresses the sporulation defects of cak1 mutant;					14612412:Schindler K. et al, (2003) K97;		16684773:Schindler 2006 ;		14612412:Schindler K. et al, (2003);		14.8674
RGT1	TPK3	YKL038W	YKL166C																	16844691:Kim JH. et al, (2006) PKA phosphorylates Rgt1 in vitro;		16844691:Kim JH. et al, (2006) rgt1 delete partially suppresses tpk1w;						16844691:Kim JH. et al, (2006) Ser 96, 146, 202, 283, 284 Western;				16528100:Palomino a. et al, (2006) Rgt1 release from the HXK2 promoter requires TPK3 by ChIP and EMSA;	16528100:Palomino A. et al, (2006);		14.8163
REG1	SNF1	YDR028C	YDR477W						19269370:Fiedler D. et al, (2009);					11805826:by Gavin et al (2002);16429126:by Gavin et al (2006);17200106:by Collins SR. et al, (2007);	18467557:by Tarassov et al (2008);		10648618:Sanz P. et al, (2000);16201971:Elbing K. et al, (2006) Mass Spec read out;12748292:Nath N. et al, (2003);20170726:Tabba S. et al, (2010) CoIP;	9600950:Ludin K. et al, (1998);10628972:Sanz P. et al, (2000);				3549450:Neigeborn L. et al, (1987) Reg1 is epistatic to Snf1 and probably regulates the kinase;8722767:Huang D. et al, (1996) Reg1 is epistatic to Snf1;12556493:Vyas VK. et al, (2003);7050076:Entian KD. et al, (1982);				17586499:Pasula S. et al, (2007) Deletion of snf1 causes Mth1 and Std1 degradation, while Reg1 deletion stablizes them;							10648618:Sanz P. et al, (2000);		14.8078
ORC6	CDC28	YHR118C	YBR160W		14574415:by Ubersax et al., (2003);15744308:by Loog and Morgan. (200;	19779198:Holt et al. (2009). Phosphorylated peptides whose abundance decreased by more than 50%, in vivo, following Cdk1-as inhibition. Assay: chemical inhibition of Cdk1 followed by quantitative mass spectrometry.;											15105375:Protein A-tagged Orc6 co-purifies with Myc-tagged Clb5. Wilmes G.M. et al., 2004;15105375:Interaction of Clb5 with Orc6 is dependent on the RXL motif in Orc6 and the hydrophobic patch of Clb5. Wilmes G.M. et al., 2004;15105375:Orc6 interacts with Clb5 and Cdc28 in vitro. Wilmes G.M. et al., 2004;												11429609:Mutation of CDK1-consensus sites into alanine results in re-initiation of DNA in cdc20-3 background and upon nocodazole treatment (only in combination with deregulation of Cdc6 and Mcm2-7). Nguyen V-Q et al., 2001;				11429609:Orc6-3HA displays double phospho-shifts in log-phase cells. This shift is reduced after lambda-phosphatase treatment. Nguyen V-Q. et al., 2001;11429609:Phospho-shift is absent in a cdc28ts mutant when grown at restrictive temperature during treatment with hudroxyurea. Nguyen V-Q. et al., 2001;11429609:Phospho-shift is absent in a strain where CDK1-consensus sites were replaced by alanine…		14.7883
RAD53	DUN1	YPL153C	YDL101C								Sharifpoor et al, unpublished:by Sharifpoor S. et al, (2010) Overexpression of gene is more toxic in kinase delete. Score : -0.221. P-value : 2.04E-07;			11805837:by Ho et al (2002);20190278:Chen et al. 2010 Following MMS treatment.;			12917350:Lee SJ et al, 2003;	12556502:Bashkirov et al. (2003) Rad53 and Dun1 interact via yeast two-hybrid assay. This interaction is partially dependent on the Dun1 FHA domain.;			11904430:Zhao and Rothstein (2002) dun1 rad53-1 and dun1 rad53-17 double mutants are inviable.;17130284:Enserink JM. et al, (2006) Double mutant has a more severe elongated bud morphology than either single in HU;		Sharifpoor et al, unpublished:by Sharifpoor S. et al, (2010) Score : -0.29. Confidence : Medium;	11331602:Hu F et al (2001) Overexpression of DUN1 suppresses the temperature sensitivity of mrc1-1 rad53-21 double mutant.;								15466434:Traven et al, 2005 Rad53 is hyperphosphorylated in Western blot analysis in dun1 mutants;16020781:Sharp et al. 2005 Coprecipitation of Rad53 and Asf1 is 2.5-fold less in dun1 mutant.;			14.7693
GIN4	CDC28	YDR507C	YBR160W		14574415:by Ubersax et al., (2003);15744308:Loog and Morgan 2005;	19779198:Holt et al. (2009). Phosphorylated peptides whose abundance decreased by more than 50%, in vivo, following Cdk1-as inhibition. Assay: chemical inhibition of Cdk1 followed by quantitative mass spectrometry.;															12773812:Okuzaki et al., 2003: Combined deletions of KCC4 and GIN4 in Cdc28-4 TS-strain markedly reduced the restrictive temperature.;19458192:Zou J. et al. (2009) This gene is synthetic lethal in cln1 delete cln2 delete.;	10805747:Longtine et al., 2000: Introduction of non-phosphorylatable CDC28(Y19F) allele restores normal bud morphology to gin4 mutants;10805747:Longtine et al., 2000: Introduction of non-phosphorylatable CDC28(Y19F) allele restores normal bud morphology to gin4cla4 double mutants.;										12058072:Mortensen et al., 2002: Interactions between Gin4 and Cdc11 or Shs1 are also abolished upon inhibition of Cdc28as.;	12058072:Mortensen et al., 2002: Inhibition of Cdc28as caused a loss in Gin4 hyperphosphorylation.;		14.7495
SPC42	CDC28	YKL042W	YBR160W		14574415:In vitro kinase assay. Ubersax et al. (2003);	19779198:Holt et al. (2009). Phosphorylated peptides whose abundance decreased by more than 50%, in vivo, following Cdk1-as inhibition. Assay: chemical inhibition of Cdk1 followed by quantitative mass spectrometry.;												12554645:Maekawa H. et al., (2003);		15296722:Cdc28-as1 phosphorylates Spc42-GFP in vitro. Jaspersen S.L., et al. (2004);19269975:Holinger EP et al, 2009;								15296722:Spc42 is phosphorylated at serine 4 and threonine 6. Jaspersen S.L., et al. (2004);							14.7224
FAR1	CDC28	YJL157C	YBR160W		14574415:by Ubersax et al., (2003);15744308:Loog and Morgan 2005;	19779198:Holt et al. (2009). Phosphorylated peptides whose abundance decreased by more than 50%, in vivo, following Cdk1-as inhibition. Assay: chemical inhibition of Cdk1 followed by quantitative mass spectrometry.;											8500168:Peter M et al (1993) Far1 co-immunoprecipitates with Cdc28 and also Cln2.;8395009:Tyers M et al (1993) Far1 co-immunoprecipitates with Cdc28-Cln1, 2 or 3. This phosphorylation is more evident under alpha-factor treatment.;8066461:Far1 co-immunoprecipitates with Cdc28-Cln. Peters M. and Herskowitz I. 1994;8066461:Cln2 co-immunoprecipitates with Cdc28-Cln. Peters M. and Herskowitz I. 1994;9…			8500168:Peter M et al (1993) Immunoprecipitated Far1 is phosphorylated by its associating kinase, wild-type Cdc28, but not by cdc28-4 at non-permissive temperature.;8395009:Tyers M et al (1993) Immunoprecipiated Cln2 or Cln3 phosphorylates associated Far1. This is reduced in cdc28-13 mutant allele.;9367986:Far1 is phosphorylated by Cln2-Cdc28 on Ser-87 in vitro. Henchoz S. et al., 1997;													8500168:Peter M et al (1993) Far1 phosphorylation is reduced in cdc28-4 at non-permissive temperature.;		14.7174
GLN3	SNF1	YER040W	YDR477W														11809814:Bertram PG. et al, (2002);	11809814:Bertram PG. et al, (2002);		11809814:Bertram PG. et al, (2002);													11809814:Bertram PG. et al, (2002) Only in the absence of glucose. Phosphorylation is unaffected in in SC medium or under nitrogen starvation.;	11809814:Bertram PG. et al, (2002);	14.6765
STE50	HOG1	YCL032W	YLR113W																	18854322:Hao et al. (2008). Hog1 phosphorylates Ste50 in vitro, without any intermediary kinases.;	9744864:O'Rourke and Herskowitz (1998). Inactivation of STE50 in the hog1 strain abolished cross talk signaling between the Hog-and pheromone signaling pathways, as deduced from FUS-lacZ expression.;	19218425:Shock TR. et al, (2009) hog1 delete suppresses ste50-5A mutant;			18184748:Bermejo C et al (2008) hog1 and ste50 mutants are hypersensitive to zymolyase.;			18854322:Hao et al. (2008). Hog1 phosphorylates Ste50 at various residues (Ser-155, Ser-196, Ser-202, Ser-248, Thr-341);					18854322:Hao et al. (2008). Ste50 failed to undergo a mobility shift in the absence of Hog1 expression.;		14.6482
YPK1	FPK1	YKL126W	YNR047W																	19966303:Roelants FM et al (2010) Ypk1 is phosphorylated by Fpk1 in vitro.;					19966303:Roelants FM et al (2010) ypk1 null mutant and fpk1-3A (S37A T244A S481A) mutant are sensitive to myriocin, a chemical which inhibits serine palmitoyltransferase in the sphingolipid biosynthesis pathway.;			19966303:Roelants FM et al (2010) Ypk1 is phosporylated by Fpk1 in vitro at S51 and S71 sites. Fpk1-S51A, S71A mutant can no longer be phosphorylated by Ypk1 in vitro.;	19966303:Roelants FM et al (2010) Ypk1-(S51A, S71A) mutant no longer shows a phospho-shift in western blot, same as wild-type Ypk1 in fpk1 kin82 double mutant.;				19966303:Roelants FM et al (2010) Phosphorylated form of Ypk1 is decreased in fpk1 mutant and absent in fpk1 kin82 double mutant.;		14.6338
SIC1	IME2	YLR079W	YJL106W																	16776651:Sedgwick 2006;17137646:Sawarynski 2006;		9743499:sic1 delete suppresses ime2 delete defect in meiotic DNA replication. Dirick 1998;				16776651:Stability of Sic1 in sporulating cells depends on IME2 Sedgwick 2006;		16776651:Sedgwick 2006;					16776651:Sedgwick 2006;		14.5389
SLT2	MKK2	YHR030C	YPL140C					19547744:Beltrao et al. (2009);						11805837:by Ho et al (2002);20489023:Breitkreutz A. et al, (2010);				8757399:Paravicini G et al (1996);						8386320:Irie K et al (1993) Overexpression of SLT2 suppresses the defect of mkk1 mkk2 double mutant.;	18184748:Bermejo C et al (2008) slt2 and mkk1mkk2 double mutants are hypersensitive to zymolyase.;11283616:Harrison JC et al (2001) mkk1mkk2 double mutant and slt2 show defects in morphogenesis-checkpoint-mediated G2 delay in response to actin perturbation (latrunculin B).;16380504:Chen Y et al (2005) Both mutants are sensitive to Unfolded Protein Response (UPR)-inducing agents, such as tunicamyc…		12361575:van Drogen F et al (2002) Mkk2 and Slt2 localize to sites of polarized growth.;					10594829:Jung US et al (1999) SLT2 transcript is increased in cells overexpressing MKK1[S386P] gain-of-function allele.;9343415:Buehrer et al (1997) MKK1 and MKK2 are required for pheromone induced activation of SLT2.;	8530423:Davenport KR et al (1995) Hypotonic shock-induced tyrosine phosphorylation of Slt2p disappears in mkk1 and mkk2 null mutant.;18184748:Bermejo C et al (2008) Zymolyased-induced phosphorylation of Slt2p is absent in mkk1mkk2 double mutant.;11283616:Harrison JC et al (2001) Latrunculin-B induced phosphorylation of Slt2 is absent in mkk1mkk2 mutant.;		14.4891
SIP4	SNF1	YJL089W	YDR477W			19225458:Zaman S. et al, (2009) SIP4 is repressed in snf1-as allele by microarrays;											10581241:Vincent O. et al, (1999) ;	8628258:Lesage P. et al (1996);10581241:Vincent O. et al, (1999);11486018:Vincent O. et al, (2001);				11095711:Cullen PJ. et al, (2000) sip4-null partially restores invasion in the invasion-defective snf1-null mutant, but not to the same extent as wild-type.;		11405098:Hiesinger M. et al, (2001) snf1 null derepression deficiency can be suppressed by Sip4 fused to an activation domain;									8628258:Lesage P. et al (1996);10990457:Schmidt MC. et al, (2000);		14.4534
MED2	SSN3	YDL005C	YPL042C											11805826:by Gavin et al (2002);					14988503:Hallberg M. et al, (2004);	14988503:Hallberg M. et al, (2004);									14988503:Hallberg M. et al, (2004) Ser208;				14988503:Hallberg M. et al, (2004) phospho-specific antibodies;		14.4314
SIP2	SNF1	YGL208W	YDR477W	16319894:by Ptacek et al (2005);									10688190:by Uetz et al (2000);18719252:by Yu H. et al. (2003);	11805826:by Gavin et al (2002);16429126:by Gavin et al (2006);11805837:by Ho et al (2002);16554755:by Krogan et al (2006);17200106:by Collins SR. et al, (2007);20489023:Breitkreutz A. et al, (2010);			7813428:Yang X. et al (1994);10581241:Vincent O. et al, (1999);16201971:Elbing K. et al, (2006) Mass Spec read out;12393914:Nath N. et al, (2002);15719021:Lo WS. et al, (2005);	1496382:Yang X. et al (1992);9121458:Jiang R. et al (1997);		7813428:Yang X. et al (1994);					7813428:Yang X. et al (1994) Deletion of Gal83 dramatically reduces SNF1 kinase activity in vitro;10921902:Ashrafi K. et al (2000) Snf1 has enhanced kinase activity in sip2null cells in vivo;										14.3714
SWI6	SLT2	YLR182W	YHR030C														9065400:Madden K et al (1997) Slt2p co-immunoprecipitates with Swi6p.;		11533240:Baetz K et al (2001) Purified Swi6p (from insect cells) bind to GST-Slt2 immobilized on glutathione beads.;	9065400:Madden K et al (1997) Slt2p phosphorylates Swi6p in vitro.;					17088254:Serrano R et al (2006) swi6 and slt2 mutants are sensitive to alkaline media (pH 7.5);8890173:Igual JC et al (1996) swi6 mutant is sensitive to cell wall damaging agents (SDS and Calcofluor whilte) similar to slt2 mutant.;14739279:Garcia R et al (2004) swi6 and slt2 are sensitive to Congo Red;15664515:Luesch H et al (2005) Deletion of these genes lead to increased sensitivity to phenylam…							11533240:Baetz K et al (2001) Heat shock and alpha-factor induced SBF (SWI4-SWI6) localization to the promoter of Pcl1 and Pcl2 is reduced in slt2 mutant.;18268013:Kim KY et al (2008) Physical association of Swi6 to GSC2 promoter (by ChIP) under heat shock depends on Slt2/Ykl161C.;	9065400:Madden K et al (1997) Swi6 phospho-form is reduced in slt2 deletion and kinase dead (K54R) mutant. ;		14.3302
GAL83	SAK1	YER027C	YER129W											16554755:by Krogan et al (2006);17200106:by Collins SR. et al, (2007);			16201971:Elbing K. et al, (2006) IP-MS;			19897735:Mangat S. et al, (2009) Gal 83 is in complex with Snf1 and incubated with yeast purified Sak1 (indirect through Snf1);								19897735:Mangat S. et al, (2009) Indirect through Snf1;						15340085:Hedbacker K. et al, (2004) Sak1 is required for nuclear localization of Gal83. However, in the absence of snf1, Gal83 is no longer dependent on Sak1 for localization to the nucleus;	14.2055
GBP2	SKY1	YCL011C	YMR216C											20489023:Breitkreutz A. et al, (2010);			17517895:Lukasiewicz et al. (2007).;			17517895:Lukasiewicz et al. (2007).;16530282:Porat et al. (2006).;								17517895:Lukasiewicz et al. (2007). Sky1 phosphorylates Gbp2p at multiple sites between Ser-13, Ser-15, and Ser-17.;						16530282:Porat et al. (2006). GFP-Gbp2 is only observed in the cytoplasm in sky1 cells, while it is present in the nucleus and cytoplasm of wt cells.;	14.2055
SPT5	SGV1	YML010W	YPR161C														19581288:Liu Y. et al, (2009);			19365074:Zhou K. et al, (2009);19581288:Liu Y. et al, (2009) Both In vitro and IP kinase assay;	11390638:Murray et al. (2001). Identified in a synthetic lethal screen using a bur1-1 as the query. Synthetic lethality observed for the bur1-1spt5-4 double.;12972617:Keogh MC. et al, (2003) bur1-1 with spt5-195;11606527:Lindstrom DL. et al, (2001);							19581288:Liu Y. et al, (2009) Mass Spec Ser 1009, 1015, 1032, 1043, 1058;					19365074:Zhou K. et al, (2009);19581288:Liu Y. et al, (2009);		14.2
KIN28	CAK1	YDL108W	YFL029C																	10373527:Kimmelman J. et al, (1999) IP kinase assay-IP'd substrate ;	9774652:Espinoza 1998 ;10373527:Kimmelman J. et al, (1999) Double TS mutant is more defective in growth at permissive temperatures;							10373527:Kimmelman J. et al, (1999) Thr162 Site directed mutagenesis;				10373527:Kimmelman J. et al, (1999) Cak1 is required for activation of Kin28 (assayed by Kin28 ability to phosphoryate RNA polymerase CTD);	9774652:Espinoza 1998 ;10373527:Kimmelman J. et al, (1999);		14.1468
SKN7	YPD1	YHR206W	YDL235C														15590828:Lu JM et al (2004) Ypd1 co-immunoprecipitates Skn7 from yeast extract.;	15769590:Porter SW et al (2005) Y2H;19820714:Ear PH et al (2009) PCA;		9843501:Li S et al (1998) Skn7 is phosphorylated by Sln1 - Ypd1 mediated phosphorelay;12455952:Ault AD et al (1998) Skn7 is phosphorylated by Sln1 - Ypd1 mediated phosphorelay. Skn7 phosphorylation is increased in activated Sln1 mutant.;15628880:Janiak-Spens F et al (2005) Phospho-transfer reaction occurs from Ypd1 to Skn7.;								9843501:Li S et al (1998) Skn7 is phosphorylated at D427 residue by Sln1-Ypd1 mediated phospho-relay. Skn7-D427N can no longer be phosphorylated in vitro.;				9790591:Ketela T. et al, (1998) Skn7 acitvity is abolished in a ypd1 delete (as assayed Skn7's ability to increase reporter induction);			14.0747
CDC13	CDC28	YDL220C	YBR160W	16319894:by Ptacek et al (2005);																19135888:Threonine 308 and serine 336 as in vitro phosphorylation sites for Cdc28. Li S. et al., 2009;19359360:Tseng S.F. et al., (2009);					19135888:cdc13-T308A has reduced capacity to elongate telomeres;						19135888:Threonine 308 phospho-specific rabbit polyclonal antibody recognizes Cdc13, not cdc13-T308A;	19135888:No phosphorylation in a cdc28-as1 background in the presence of 1-NM-PP1 in vivo;	19359360:Myc-tagged Cdc13 shows a phospho-shift, which is reduced in a cdc28-4 mutant. Tseng S.F. et al., (2009);19359360:Myc-tagged Cdc13 shows a phospho-shift, which is reduced in a cdc28-as mutant after treatment with 1-NM-PP1. Tseng S.F. et al., (2009);		14.0297
IME1	IME2	YJR094C	YJL106W															11884593:Guttmann-Raviv 2002;		11884593:Guttmann-Raviv 2002;		1592244:ime2 suppresses GAL-IME1 rad52 inviability on galactose. Mitchell 1992 ;		2664470:High copy IME2 partially suppresses ime1-12/ime1-12 sporulation defect. Smith 1989 ;2183020:GAL-IME2 partially suppresses ime1 delete sporulation defect. Mitchell 1990 ;2247050:GAL-IME1 partially suppresses defects in expression of early sporulation genes of ime2 delete. Smith 1990;		11884593:stability of Ime1 depends on IME2 Guttmann-Raviv 2002;						2664470:IME2 required to downregulate IME1 expression late in sporulation. Smith 1989 ;7791799:IME2 required for proper gene expression of IME1. Hepworth 1995 ;			14.0271
MAD3	IPL1	YJL013C	YPL209C																	17504936:King EM. et al, (2007) In the presence of Ipl1 activator, Sli15, recombinant Ipl1 phosphorylates Mad3 in vitro;								17504936:King EM. et al, (2007) (Serine 337 and to a less extent, Ser10, Ser303 and Ser486) In vitro phosphorylation site mapping by Mass spec and in vitro site directed mutagenesis;	17504936:King EM. et al, (2007) Ser337 and Ser 303;				15970700:Rancati G. et al, (2005);		13.8854
MED4	KIN28	YOR174W	YDL108W																	14749387:Liu Y. et al, (2004);15126497:Guidi BW. et al, (2004);								15126497:Guidi BW. et al, (2004) Mass Spec-Thr237;	15126497:Guidi BW. et al, (2004) Thr237 alanine mutant is not defective in growth, but is defect in phosphorylation;				15126497:Guidi BW. et al, (2004);		13.8854
RAD53	CDC28	YPL153C	YBR160W																	20046099:Schleker T. et al, (2010);								20046099:Schleker T. et al, (2009) S774, S789, S791;	20046099:Schleker T. et al, (2010);				20046099:Schleker T. et al, (2010);		13.8854
CDC23	CDC28	YHR166C	YBR160W																	10871279:Rudner AD. et al, (2000) IP'd cdc23 was incubated with recombinant purified Cdc28. Weak phosphorylation. IP Kinase assay-IP'd substrate. ;	10716708:Jones A.L. et al., 2000;10871278:CDC28-VF is synthetically lethal in combination with cdc23-1. Rudner A.D. et al., 2000;	7736579:Irniger S. et al., 1995;						10871279:Rudner AD. et al, (2000);	10871279:Rudner AD. et al, (2000);						13.8839
HOP1	MEK1	YIL072W	YOR351C														9832507:Bailis JM (1998);	9832507:Bailis JM (1998);		9832507:Bailis JM (1998);		16221890:GST-Mek1 (causing ectopic dimerization of Mek1) rescues sporulation defect of hop1-K593A strain Niu 2005;		9286666:oe HOP1 suppresses mek1-974 spore inviability and recombination defect oe HOP1 suppresses mek1 delete spore inviability and recombination defect Hollingsworth NM (1997);			9832507:localize to foci in chromosome spreads Bailis JM (1998) ;								13.8657
CLN1	CDC28	YMR199W	YBR160W										17634282:by Wong J. et al., (2007);	11805826:by Gavin et al (2002);16429126:by Gavin et al (2006);11805837:by Ho et al (2002);18563728:by Kito K. et al., (2008);20489023:Breitkreutz A. et al, (2010);			8395009:Tyers M. et al., 1993;					11694591:Ahn S.H. et al., (2001);	19566963:Tobe BT. et al, (2009) CLN1 overexpression is toxic in Cdc28-E217V mutant;	2699737:Reed S.I. et al., 1989;								8887667:Lim HH. et al, (1996) Overexpression of Cdc28 increases transcription of CLN1;			13.8649
MOB2	CBK1	YFL034C-B	YNL161W											11805837:by Ho et al (2002);20489023:Breitkreutz A. et al, (2010);			12972564:Nelson B. et al, (2003);12196508:Weiss EL. et al, (2002) CoIP;	12972564:Nelson B. et al, (2003);10970846:Racki WJ. et al, (2000) Two hybrid;11747810:Colman-Lerner A. et al, (2001) ;			16552603:Bogomolnaya LM. et al, (2006);19967545:Panozzo C. et al, (2009);				12196508:Weiss EL. et al, (2002) Both deletes have cell separation defects;		11747810:Colman-Lerner A. et al, (2001) Co-localize to the growing bud tip, then to the budneck and the daughter nucleus;12196508:Weiss EL. et al, (2002) Co-localize to the cell cortex, the budneck and the daughter nucleus;							12196508:Weiss EL. et al, (2002) cbk1 is required for nuclear localization of Mob2-GFP ;	13.8295
MIG3	SNF1	YER028C	YDR477W			19888214:Usaite R. et al, (2009) MIG3 transcript is decreased in snf1-delete by microarrays;					Sharifpoor et al, unpublished:by Sharifpoor S. et al, (2010) Overexpression of gene is more toxic in kinase delete. Score : -0.252. P-value : 3.93E-06;									14993292:Dubacq C. et al, (2004) During HU stress. Both in vitro kinase assay and IP kinase assay ;		14993292:Dubacq C. et al, (2004) Deleting MIG3 in a snf1 mutant partially rescues the HU-sensitivity of a snf1 mutant.;	14993292:Dubacq C. et al, (2004) Overexpression of MIG3 in a snf1 delete is highly sensitive to HU.;										14993292:Dubacq C. et al, (2004) During HU-stress;		13.8158
SIC1	CKA1	YLR079W	YIL035C														16168390:Barberis M. et al, (2005);			16168390:Barberis M. et al, (2005);		17574209:Tripodi F. et al, (2007) sic1 suppresses cell cycle growth defects of cka1-null-cka2ts at non-permissive temperatures;						16168390:Barberis M. et al, (2005) By synthetic peptide phosphorylation Ser201;				17574209:Tripodi F. et al, (2007) In a cka1null-cka2-ts Sic1 protein levels are higher than WT at restrictive temperature;			13.6923
RIO1	CKA2	YOR119C	YOR061W											20489023:Breitkreutz A. et al, (2010);			17725716:Angermay et al. (2007).;			17725716:Angermay et al. (2007). Cka2 phosphorylates GST-Rio1 in vitro.;								17725716:Angermay et al. (2007). Cka2 phosphorylates Rio1 at S402, S403, S409, S416, S417 and S419. Determined by site-directed mutagenesis and in vitro kinase assays.;				17725716:Angermay et al. (2007). Mutation of Cka2-specific phosphorylation sites in Rio1 leads to slow growth.;			13.6809
YPD1	SLN1	YDL235C	YIL147C															8808622:Posas F et al (1996);		8808622:Posas F et al (1996) Phosphotransfer occurs from Sln1-Asp1144 to Ypd1-His64.;12455952:Ault AD et al (2002) Phospho-transfer occurs from Sln1 to Ypd1.;9843501:Li S et al (1998) Phospho-transfer reaction occurs from Sln1 to Ypd1.;15628880:Janiak-Spens F et al (2005) Phospho-transfer reaction occurs from Sln1 to Ypd1.;					15665496:Hiramoto F et al (2005) sln1 and ypd1 are resistant to pradimicin.;			8808622:Posas F et al (1996) Phosphotransfer occurs from Sln1-Asp1144 to Ypd1-His64. Ypd1-H64Q mutant is not phosphorylated in the same condition.;					8808622:Posas F et al (1996) Phosphorylation of Ypd1 is absent in sln1 ssk1 mutant.;		13.608
VPS41	YCK3	YDR080W	YER123W				14562095:Colocalized in the vacuole. by Huh WK. et al, (2003);									18420932:Score : 0.50236 Hillenmeyer M. et al, (2008);													19193765:Cabrera M. et al, (2009) S367, 368, 371, 372A;			15684030:LaGrassa TJ. et al, (2005);18405665:Takeda K. et al, (2008);	15684030:LaGrassa TJ. et al, (2005);18405665:Takeda K. et al, (2008);18809726:Brett CL. et al, (2008);19193765:Cabrera M. et al, (2009);19386605:Hickey CM. et al, (2009);	15684030:La Grassa TJ. et al, (2005);19193765:Cabrera M. et al, (2009);	13.5714
BUD32	SCH9	YGR262C	YHR205W														19021767:Peggion C. et al, (2008) Pull down;			19021767:Peggion C. et al, (2008);	19021767:Peggion C. et al, (2008);										19021767:Peggion C. et al, (2008) Serine258 phosphorylation of Bud32 is reduced in sch9 delete strains (using p258 antibody);		19021767:Peggion C. et al, (2008) Bud32 phosphorylation is reduced in sch9 delete When sch9 abundance is reduced (nutrient starvation in glycerol), Bud32 phosphorylation is reduced;		13.5519
ROM2	SLT2	YLR371W	YHR030C					20093466:by Costanzo M. et al, (2010) YHR030C as query, YLR371W as array. Score : -0.269. P-value : 6.25E-15. ;18931302:Dixon SJ et al (2008);		20093466:by Costanzo M. et al, (2010) YHR030C, YLR371W. Score : 0.216. ;				20489023:Breitkreutz A. et al, (2010);						19564916:Guo S et al (2009) Purified Slt2 (from yeast) can phosphorylate Rom2 in vitro.;					14665455:Reinoso-Martin C et al (2003) rom2 and slt2 mutants show hypersensitivity to casofungin.;11713680:Lorberg A et al (2001) pkc1 and rom2 mutants show hypersensitivity to heat and caffeine.;							19564916:Guo S et al (2009) Heat-induced localization change of Rom2 is dependent on Slt2.;	19564916:Guo S et al (2009) Phosphoform of Rom2 is absent in slt2 mutant. (phospho-shift);		13.5404
ACM1	CDC28	YPL267W	YBR160W		14574415:In vitro substrate for Cdc28. Ubersax et al. (2003);15744308:Loog and Morgan 2005;																							18287090:Found CDK1-consensus sites to be phosphorylated. Hall et al. (2008);	18287090:Cdc28 phosphorylation protects Acm1 from proteolysis. No degradation in cdc28-4 mutants when shifted to restrictive temperature. Hall et al. (2008);				18287090:Phospho-shift absent in a cdc28-4 background. Hall et al. (2008);		13.4871
SHS1	PHO85	YDL225W	YPL031C		16330754:Dephoure N (2005);															18431499:Egelhofer 2008;									18431499:Egelhofer 2008;				18431499:Egelhofer 2008;		13.4775
FAR1	FUS3	YJL157C	YBL016W															8334305:Elion EA et al (1993) Fus3 interacts with Far1 in yeast two hybrid.;		8334305:Elion EA et al (1993) Far1 is phosphorylated by immunoprecipiated Fus3.;8500168:Peter M et al (1993) Far1 is phosphorylated by immunoprecipitated Fus3 from alpha-factor treated cells.;				8334305:Elion EA et al (1993) Overexpression of Far1 suppresses loss of alpha factor sensitivity of fus3 mutant.;								8500168:Peter M et al (1993) Deletion of FUS3 abrogates Far1 physical interaction with Cln2-Cdc28 (detected by co-immunoprecipiation assays);8395009:Tyers M et al (1993) Far1 phosphorylation by Cln3-Cdc28 is dependent on Fus3.;	8500168:Peter M et al (1993) Phospho-shift of Far1 is absent in fus3 null mutant.;		13.3896
CLB2	CDC28	YPR119W	YBR160W											11805837:by Ho et al (2002);16554755:by Krogan et al (2006);11160944:by Honey S. et al, (2001);18563728:by Kito K. et al, (2008);15200949:Archambault V. at al, (2004);20489023:Breitkreutz A. et al, (2010);			8754858:Cdc28-E169 interacts with HA-tagged Clb2. Lim H.H. et al., 1996;15200949:Archambault V. et al, (2004) IP-MS;10793138:Cdc28p(T169A) mutant, which cannot be phosphorylated, binds Clb2 less well than wild-type Cdc28p in vivo;11566880:Schwab M. et al., 2010;12972503:Cdc28 binds to Clb2-HA. Bailly E. et al., (2003);14685274:Clb2 interacts with Cdc28. Clb2 cell extracts were immunoprecipitated …				1849457:Clb2 is synthetic lethal in combination with Clb1 when grown at 25 Â°C. Surana U. et al., 1991;19566963:Tobe B.T. et al., (2009);			11694591:Ahn SH. et al, (200) CLB2 overexpression suppresses the invasive defects of cdc28 mutants;1849457:Overexpression of Clb1 suppresses the growth defect of cdc28-1N cells but not START-defective cdc28-4 cells. Surana U. et al., 1991;19566963:Tobe B.T. et al., (2009);								8887667:Lim HH. et al, (1996) Overexpression of Cdc28 enhances transcription of CLB2;	18558651:Clb2-ME diminishes Cdc28-Y19 phosphorylation in vivo. Anti-P-Y19 antibody. Hu F. et al., (2008);		13.3812
CDC25	TPK1	YLR310C	YJL164C														19364808:Deminoff SJ. et al, (2009) In vitro and in vivo;16751660:Deminoff SJ. et al, (2006) CoIP;	19364808:Deminoff SJ. et al, (2009);16751660:Deminoff SJ.. et al, (2006);		19364808:Deminoff SJ. et al, (2009);16751660:Deminoff SJ. et al, (2006);				2823100:Cannon JF. et al, (1987) Overexpression of TPK1 suppresses mutations in cdc25;				19364808:Deminoff SJ. et al, (2009) ;							13.3656
HYM1	KIC1	YKL189W	YHR102W										11283351:by Ito et al (2001);18719252:by Yu H. et al. (2003);	11805837:by Ho et al (2002);			12972564:Nelson B. et al, (2003) ;	12972564:Nelson B. et al, (2003);			19967545:Panozzo C. et al, (2009);													12972564:Nelson B. et al, (2003);	13.2747
HSP82	SWE1	YPL240C	YJL187C																	20159553:Mollapour M. et al, 2010 IP kinase assay;									20159553:Mollapour M. et al, (2010) Tyr24;		20159553:Mollapour M. et al, (2010) Tyr24;		20159553:Mollapour M. et al, 2010 Using phospho tyrosine antibody;		13.2374
NET1	CDC5	YJL076W	YMR001C																			11914130:Shou W. et al, (2002) Only partially;					12056824:Yoshida S. et al, (2002) Cdc5 and Net1 colocalize in the nucleolus;	12096118:Loughrey Chen S. et al, (2002);				11960554:Shou W. et al, (2002) Cdc5 is required for disengagin Net1 from Cdc14 (CoIP);	11960554:Shou W. et al, (2002) Net1 is not phosphorylated in cdc5-1 strain at high temperatures ;12056824:Yoshida S. et al, (2002);15273393:Azzam R. et al, (2004) Phosphorylates Net1 at Thr 212;19570916:Liang F. et al, (2009);		13.2338
NDD1	CDC5	YOR372C	YMR001C																	17122856:Darieva Z. et al, (2006);								17122856:Darieva Z. et al, (2006) Ser85 on Ndd1 is phosphorylated by Cdc5 in vitro (using phospho-specific antibodies);	17122856:Darieva Z. et al, (2006) Alanine mutant of Ndd1 has similar cytokinesis and septin defects as cdc5-2;		17122856:Darieva Z. et al, (2006) Ser85 of Ndd1 is phosphorylated by Cdc5 in vivo;				13.1602
ATG11	ATG1	YPR049C	YGL180W				14562095:Colocalized in the punctate composite. by Huh WK. et al, (2003);							20489023:Breitkreutz A. et al, (2010);			11309418:Kim 2001;18287526:Kawamata 2008;18077553: Cheong 2008 ;	10995454:Kamada 2000;15659643:Yorimitsu 2005;15659643:Yorimitsu and Klionsky 2005;19337029:Cao Y 2009;							10995454:Less Atg1 activity induced by rapamycin in atg11 delete Kamada 2000;8663607:defective in maturation of API (aminopeptidase I) Harding 1996 ;		11675395:YFP-Atg1 colocalizes with Atg11 to perivacuolar compartment under nitrogen starvation conditions Kim 2002 ;							15659643:localization of CFP-Atg11-deltaCC4 to preautophagosomal structures increased in atg1 delete. Yorimitsu 2005;	13.1219
CKS1	CDC28	YBR135W	YBR160W	16319894:by Ptacek et al (2005);									11283351:by Ito et al (2001);17634282:by Wong J. et al., (2007);	11805826:by Gavin et al (2002);16429126:by Gavin et al (2006);11805837:by Ho et al (2002);17200106:by Collins SR. et al, (2007);18563728:by Kito K. et al., (20089;20489023:Breitkreutz A. et al, (2010);			11527976:Ceccarelli E. et al, (2001);2664468:Hadwiger J. A. et al, (1989);10871279:Rudner A.D. et al., 2000;10913169:Reynard G.J. et al., 2000;11160944:by Honey et al (2001) Copurified with Clb2 containing a multi-affinity purification tag and identified by mass spec.;	19647054:Kim S.H. et al., (2009);					19566963:Tobe BT. et al, (2009) Overexpression of CKS1 suppresses the growth defect of cdc28-E217V mutant;	2664468:CKS1 suppresses cdc28-4, cdc28-13 and cdc28-9 mutant phenotypes. Hadwiger J. A. et al., 1989;2699737:Reed S.I. et al (1989);											13.1133
SLT2	HOG1	YHR030C	YLR113W			19234305:Garcia R et al (2009) Zymolyase-induced Slt2 transcription depends on Hog1.;																14583627:Shitamukai A et al (2004) Deletion of Hog1 suppresses the synthetic lethality of slt2 cnb1 double mutant.;			18184748:Bermejo C et al (2008) hog1 and slt2 mutants are hypersensitive to zymolyase.;15385622:Staleva L et al (2004) slt2 and hog1 are sensitive to L-dopa and hydrogen peroxide.;16380504:Both mutants are sensitive to Unfolded Protein Response (UPR)-inducing agents, such as tunicamycin, beta-mercaptoethanol or DTT. Chen Y. et al, (2005);	15118337:Kubota S. et al, (2004) slt2 delete is sensitive while hog1 delete is resistant to ethanol;						11923319:Hahn JS et al (2002) SLT2 transcript levels increase in 1M sorbitol (osmotic stress) and this is dependent on Hog1.;	18184748:Bermejo C et al (2008) Zymolyase induced phosphorylation of Slt2p is absent in hog1 mutant.;		13.1057
HOG1	SSK2	YLR113W	YNR031C							20093466:by Costanzo M. et al, (2010) YLR113W, YNR031C. Score : 0.281. ;						18420932:Score : 0.43534 Hillenmeyer M. et al, (2008);						7624781:Maeda T et al (1995) Toxicity caused by overproduction of Ssk2-delN (N-terminal truncation mutant) is rescued by deletion of HOG1.(unpublished data);		11344302:Teige A. et al, (2001) hog1 delete suppresses toxicity due to GAL-SSK2 overexpression;	16380504:Both mutants are sensitive to Unfolded Protein Response (UPR)-inducing agents, such as tunicamycin, beta-mercaptoethanol or DTT. Chen Y. et al, (2005);10762242:Garcia-Rodriguez LJ et al (2000) hog1 and sho1 ssk2 ssk22 mutants are resistant to Calcofluor white.;11084293:Singh KK et al (2000) hog1 and sho1 ssk2 ssk22 mutants are sensitive to H2O2.;19318625:Macia J et al (2009) hog1 and ssk…								16885417:Thorsen et al. (2006). Hog1 phosphorylation is observed upon exposure to As (III). SSK2 and STE11 are required for As (III)-induced Hog1 phosphorylation.;7624781:Maeda T et al (1995) - Hog1 shows increased level of phosphorylation (detected by phospho-Tyr antibody) when constitutively active Ssk2-delN (N-terminal truncation mutant) is overproduced. - Hog1 phosphorylation is reduced in ss…	10198063:Reiser A. et al, (1999) Overexpression of SSK2 enhances nuclear accumulation of Hog1-GFP;	13.0609
SCD5	AKL1	YOR329C	YBR059C	16319894:by Ptacek et al (2005);																12956961:Henry KR et al (2003) Oligopeptides of 3R region of Scd5 is phosphorylated by Akl1 in vitro.;		12956961:Henry KR et al (2003) Temperature sensitivity of scd5-delta 338 mutant is partially suppressed by deletion of AKL1.;									12956961:Henry KR (2003) Thr residues in 3R region of Scd5 (405-498) is phosphorylated in vivo. This is reduced in akl1 mutant. LxxTxTG motifs in this region is phosphorylated in vitro.;		12956961:Henry KR et al (2003) 3R region of Scd5 is phosphorylated by Akl1 and this is reduced in Akl1 kinase dead mutant.;		13.0343
CAK1	CDC28	YFL029C	YBR160W										17634282:Wong J. et al, (2007);	20489023:Breitkreutz A. et al, (2010);				19647054:Kim SH. et al, (2009) Yeast two hybrid;			9774652:Espinoza FH. et al, (1998);12359726:Kitazono AA. et al, (2002);19647054:Kim SH. et al, (2009);	18373684:Schmidt M et al, (2008) cdc28 mutant suppresses defects of cak1 mutant;9566911:Cross FR. et al, (1998) Mutations in cdc28 restore growth in cak1 delete;	19647054:Kim SH. et al, (2009) O/E of CDC28 increases the temperature sensitivity of cak1-TS allele;	11527976:Ceccarelli E. et al, (2001) Overexpression of CDC28 mutant can rescue defects of cak1 TS allele;12359726:Kitazono AA. et al, (2002) Cak1 is a high copy suppressor of cdc28 mutant (cdc28cst; defective in chromosome stability). Overexpression of CAK1 suppresses its growth and chromosome stability defects.;19647054:Kim SH. et al, (2009) Cak1 is a high copy suppressor of cdc28 mutant (cdc28c…											13.0306
SNF4	SNF1	YGL115W	YDR477W						19269370:Fiedler D. et al, (2009);20093466:by Costanzo M. et al, (2010) YDR477W as query, YGL115W as array. Score : 0.095. P-value : 5.89E-07. ;				18719252:by Yu H. et al. (2003);	11805826:by Gavin et al (2002);16429126:by Gavin et al (2006);11805837:by Ho et al (2002);16554755:by Krogan et al (2006);17200106:by Collins SR. et al, (2007);20489023:Breitkreutz A. et al, (2010);			9121458:Jiang R. et al (1997);2481228:Celenza JL. et al (1989);7935396:Tu J. et al (1994);7905477:Mitchelhill K.I. et al (1994);16201971:Elbing K. et al, (2006) Mass Spec read out;15719021:Lo WS. et al (2005) Mass Spec read out;16847059:Elbing K. et al, (2006) Copurify with each other;	8327501:Van Aelst L. et al (1993);2547163:Fields S. et al (1989);8985180:Jiang R. et al (1996);14612437:Hahn JS. et al, (2004);14516753:Gimeno-Alcaniz JV. et al, (2003);12702249:Rodriguez C. et al, (2003);12518317:Willer M. et al, (2003);10224244:Shirra MK. et al, (1999) ;10097109:Peng R. et al, (1999);19307607:Boysen et al. (2009). A specialized two-hybrid assay termed vesicle capture interactio…			19888214:Usaite R. et al, (2009) snf1 and snf4 have synergistic effects on nitrogen metabolism;			2557546:Celenza JL. et al (1989) Increased SNF1 gene dosage partially rescues the requirement for snf4;2481228:Celenza JL et al (1989);1468623:Estruch F. et al, (1992) Increasing SNF1-mutant form in gene dosage rescues snf4 delete;	6392017:Neigeborn L. et al (1984) Sucrose non-fermenting;3939253:Sarokin L. et al (1985) Deletions cause reduced de-repression of SUC2 gene by beta-gal activity;3049551:Bisson L. et al (1988) Deletions are defective in derepression of high affinity glucose uptake;										13.0202
BFA1	CDC5	YJR053W	YMR001C														15147270:Kim J. et al, (2004);			17967947:Maekawa et al., 2007;11733064:Huh F. et al, (2001);12586693:Geymonat M. et al, (2003);17122856:Darieva Z. et al, (2006);	11733064:Hu F. et al, (2001) bfa1-11A mutant (at the cdc5-phosphorylation sites) is SL with cdc5-1;	11733064:Hu F. et al, (2001) bfa1 deletion partially rescues growth defects of cdc5-1 and cdc5-2 at high temperatures;11959999:Ro HS. et al, (2002);15509790:Park JE. et al, (2004) bfa1 delete suppresses an allele of cdc5 that tethers it to the spindle pole body;16682821:Kim J. et al, (2006) bfa1-E438K mutant suppresses cdc5-1 growth defects;18667533:Kim J 2008 Deletion of Bfa1 suppresses cdc5-2;											18022565:Snead et al., 2007:;16039591:Bfa1 hypophophorylated in cdc5-2 D'Aquino et al., 2005;11493673:Lee SE. et al, (2001) Bfa1 phosphorylation is reduced in Cdc5-1 at high temperatures;11733064:Hu F. et al, (2001) -Bfa1 phosphorylation is reduced in cdc5-2 mutants at high temperatures -o/e of CDC5 hyperphosphorylates Bfa1 by phospho-shifts;		12.853
POP2	YAK1	YNR052C	YJL141C														11358866:Moriya H. et al, (2001);											11358866:Moriya H. et al, (2001) Yak1 phosphorylates Thr97 on Pop2 in vitro;	11358866:Moriya H. et al, (2001) Mutation in Thr97 shows no phosphorylated Pop2 band on SDS-PAGE;				11358866:Moriya H. et al, (2001);		12.8483
FPK1	YPK1	YNR047W	YKL126W																	19966303:Roelants FM et al (2010) Ypk1 purified from yeast extract can phosphorylated Fpk1 in vitro.;					19966303:Roelants FM et al (2010) ypk1 null mutant and fpk1-3A (S37A T244A S481A) mutant are sensitive to myriocin, a chemical which inhibits serine palmitoyltransferase in the sphingolipid biosynthesis pathway.;						19966303:Roelants FM et al (2010) Using antibody against phosphorylated -R-x-R-x-x-S/T- motif, Fpk1 phosphorylated specie disappears in YPK1 cells expressing non-phosphorylatable Fpk1-3A (S37A, T244A, S481A) mutant.;	19966303:Roelants FM et al (2010) Kinase activity of Fpk1 (on Ypk1 phosphorylation) requires the kinase activity of Ypk1. (Ypk1 and Fpk1 phosphorylate each other);	19966303:Roelants FM et al (2010) Fpk1 phospho-shift is absent in ypk1 mutant.;		12.8245
NHA1	HOG1	YLR138W	YLR113W														15294160:Proft and Struhl (2004). HA-Hog1 co-purified with GST-Nha1 following expression in yeast.;			15294160:Proft and Struhl (2004). The Nha1(431â€“985) C-terminal region is phosphorylated by HA-Hog1 in vitro.;								15294160:Proft and Struhl (2004). Nha1 T765 and T876 is phosphorylated by HA-Hog1 in vitro.;					15294160:Proft and Struhl (2004). Nha1 mobility shift is dependent on Hog1.;		12.7773
BCK1	SLT2	YJL095W	YHR030C						20093466:by Costanzo M. et al, (2010) YHR030C as query, YJL095W as array. Score : 0.192. P-value : 2.90E-04. ;	20093466:by Costanzo M. et al, (2010) YHR030C, YJL095W. Score : 0.739. ;				11805837:by Ho et al (2002);20489023:Breitkreutz A. et al, (2010);		18420932:Score : 0.81156 Hillenmeyer M. et al, (2008);								8386319:Lee KS et al (1993) multiple copies of SLT2 suppresses deletion of BCK1;9065400:Madden K et al (1997) High copies of SLT2 can suppress bck1.;	8386319:Lee KS et al (1993) Both bck1 null and slt2 null allele show the same temperature sensitive cell lysis defect.;10508863:Delley PA et al (1999) bck1 mutation leads to defect in actin cytoskeleton repolarization, like slt2 mutant.;14665455:Reinoso-Martin C et al (2003) bck1 and slt2 mutants show hypersensitivity to casofungin.;16087742:Claret S et al (2005) bck1 and slt2 mutants show simila…							7628692:Kamada Y et al (1995) Slt2 kinase activity on MBP depends on Bck1.;	8598209:Zarzov P et al (1996) SLT2 tyrosine phosphorylation is abolished in bck1 mutant;8530423:Davenport KR et al (1995) Hypotonic shock-induced tyrosine phosphorylation of Slt2p requires the presence of BCK1.;8530423:Davenport KR et al (1995) The high osmolarity-induced decrease in Slt2p phosphorylation is no longer detected in BCK1-20 mutant background.;17088254:Serrano R et al (2006) Alkaline…		12.7556
CDC24	CLA4	YAL041W	YNL298W														11113154:Bose I. et al, (2001) CoIP works both ways.;							10679030:Bi E. et al, (2000) High copy overexpression of only the truncated CLA4 ( only in combination with Cdc42 OE) suppresses the ts-phenotype of cdc24-11 allele. Truncated CLA4 allele lacks the kinase domain, but has the PH and PAK domain.;11113154:Bose I. et al, (2001) High copy expression of CLA4 suppresses the ts-phenotype of cdc24-4.;								11106754:Gulli MP. et al, (2000) Overexpression of Cla4 reduces the interaction of Cdc24 with Bem1 (phosphorylation-dependent);	11106754:Gulli MP. et al, (2000);11113154:Bose I. et al, (2001);	11106754:Gulli MP. et al, (2000);	12.7416
CDC14	CDC5	YFR028C	YMR001C														18022565:Snead JL. et al, (2007) GST pull down;18927509:Rahal R. et al, (2008) The polobox domain is required for binding;				9763445:Jaspersen SL. et al, (1998) cdc5-1 and cdc14-1 are synthetic sick at permissive temperatures;	11733064:Hu F. et al, (2001) Cdc14-1 suppresses cdc5-2;		9763445:Jaspersen SL. et al , (1998) o/e of cdc14 partially suppresses growth of cdc5-1 at non permissive temperatures;12586693:Park CJ. et al, (2003);								11960554:Shou W. et al,(2002) Cdc5 is required to disengage cdc14 from Net1 (coIP);18172166:Visintin C. et al, (2008) cdc5-as has defects in cdc14 release in metaphase;		11832211:Stegmeier F. et al, (2002) cdc5 is required for cdc14 release from the nucleolus ;11960554:Shou W. et al, (2002) cdc5 is required for cdc14 release from the nucleolus overexpression of cdc5 forces cdc14 release from the nucleolus;12056824:Yoshida S. et al, (2002) cdc14 release is abolished in cdc5-2;14551257:Visintin R. et al, (2003) overexpression of cdc5 forces premature cdc14 release …	12.7402
UME6	RIM11	YDR207C	YMR139W	16319894:by Ptacek et al (2005);										20489023:Breitkreutz A. et al, (2010);				9372955:Malathi et al., 1997:;		9372955:Malathi et al., 1997:;													10891485:Xiao and Mitchell 2000: mck1rim11, mck1mrk1 and mck1rim11mrk1 mutants show reduced Ume6 phosphorylation.;		12.7063
SNF1	ELM1	YDR477W	YKL048C					19269370:Fiedler D. et al, (2009);												12906789:Sutherland et al., 2003: Truncated Elm1 (delta-C, lacking C-terminal residues 1-420) phosphorylates Snf1 on Thr210 in vitro.;12847291:Hong et al., 2003: LexA-Snf1 extracted from elm1sak1tos3 triple mutant is not phosphorylated in vitro.;12847291:Hong et al., 2003: GST-Elm1 from yeast extract phosphorylates Snf1KD-K84R (inactivated catalytic domain) in vitro. No phosphorylation is observe…	12906789:Sutherland et al., 2003: The elm1snf1 double mutant appears as large, round cells that are osmosensitive.;	12906789:Sutherland et al., 2003: Overexpression of truncated Elm1 (Elm1delta-C, lacking C-terminal residues 1-420) causes ragged/irregular colony morphology, but deletion of SNF1 restore wild type phenotype (smooth round colonies).;12906789:Sutherland et al., 2003: Overexpression of truncated Elm1 (Elm1delta-C, lacking C-terminal residues 1-420) causes misshapen, elongated cell morphologies, but…			12847291:Hong et al., 2003: Overexpression of GST-TOS3 stimulates LexA-SNF1 catalytic activity. Used lexAop-lacZ reporter to assess LexA-Snf1 activity.;						15824893:McCartney RR. et al, (2005) Thr210 is phosphorylated in Snf1;	17438333:Hong and Carlson, 2007: Stress-induced Snf1 activity (determined by assaying the phosphorylation of the SAMS peptide in vitro) is not observed in elm1sak1tos3 triple mutant extracts.;12847291:Hong et al., 2003: Snf1 activity (determined by assaying the phosphorylation of the SAMS peptide in vitro) is not observed in elm1sak1tos3 triple mutant extracts.;			12.6758
GCN4	PHO85	YEL009C	YPL031C																	12101234:Both in vitro kinase assay and immunoprecipitated kinase assay. Shemer R (2002) ;12101234:Shemer R (2002) ;10712509:Both in vitro kinase assay and immunoprecipitated kinase assay. Meimoun A (2000);18794371:Aviram 2008;			12101234:GCN4 oe toxic in pcl5 mutant Shemer R (2002) ;10712509:Meimoun A (2000) ;16455487:Sopko R. et al, (2006);			12101234:Shemer R (2002) ;10712509:Gcn4 stabilized in pho85 delete Meimoun A (2000) ;12455686:Gcn4 stabilized in pho85 delete. Pries 2002;			12101234:Shemer R (2002) ;10712509:Meimoun A (2000) ;			11331604:Gcn4 is stabilized in absence of SSN3. Chi 2001 ;			12.6205
ELF1	CKA1	YKL160W	YIL035C	16319894:by Ptacek et al (2005);										16554755:by Krogan et al (2006);			16260625:Prather D. et al, (2005) IP-MS;16756761:Kubinski K. et al, (2006);			16756761:Kubinski K. et al, (2006);								16756761:Kubinski K. et al, (2006) Ser 95, Ser 117 Mass SPec;							12.5469
SPC110	MPS1	YDR356W	YDL028C											20489023:Breitkreutz A. et al, (2010);														11278681:Friedman et al (2007);	11278681:Friedman et al (2001);				17213332:Reduced phospho-shift in a mps1-1 mutant. Huisman et al. (2006).;		12.5366
SIC1	HOG1	YLR079W	YLR113W																	15448699:Escote et al. (2004). Hog1 phosphorylates Sic1 in vitro.;		18552285:Migdal et al. (2008). deletion of SIC1 abolished persistent G1 arrest in hog1 cells.;						15448699:Escote et al. (2004). Hog1 phosphorylates Sic1 in vitro, but phosphorylation is completely abolished by replacement of Thr 173 to alanine or to glutamine.;					15448699:Escote et al. (2004). Sic1 phosphorylation is not observed in a hog1 strain.;		12.4772
PUF6	CKA1	YDR496C	YIL035C											11805837:by Ho et al (2002);						18413716:Deng Y. et al, (2008) Seastar CKII phosphorylates puf6 in vitro;								18413716:Deng Y. et al, (2008) Mass Spectrometry and site directed mutagenesis (Ser31, 34, and 35);	18413716:Deng Y. et al, (2008) Ser 31,34,35;						12.4498
TUS1	CDC28	YLR425W	YBR160W		14574415:In vitro substrate for Cdc28. Ubersax et al. (2003);15744308:Loog and Morgan 2005;												18256282:Co-immunoprecipitation of Tus1:GFP and Cln2:HA. Kono et al. (2008);												18256282:Alanin substitutions of all 9 CDK sites in Tus1 slightly affects sucellular targeting. Kono et al. (2008);				18256282:Reduced phospho-shift of N-terminal form of Tus1 and full length Tus1 in cdc28-as1 cells in the presence of 1-NM-PP1. Kono et al. (2008);		12.4403
SGV1	CAK1	YPR161C	YFL029C																		12215532:Yao S. et al, (2002) Tetrad dissection using cak1-23 and bur1-2;			12215532:Yao S. et al, (2002) CAK1 is a high copy suppressor of sgv1 mutant;					12215532:Yao S. et al, (2002) Thr240;			12215532:Yao S. et al, (2002) Cak1 is required for kinase activitiy of sgv1;	12215532:Yao S. et al (2002);		12.4086
DBF2	CDC5	YGR092W	YMR001C				14562095:Colocalized in the bud neck. by Huh WK. et al, (2003);													11378390:Lee SE. et al, (2001);14551257:Visintin R. et al, (2003) CDC5 overexpression stimulates DBF2 phosphorylation;	9763445:Jaspersen SL. et al, (1998) cdc5-1 dbf2-2 double is dead;			8321244:Kitada K. et al, (1993) CDC5 overexpression suppresses dbf2 mutation;								11404483:Mah AS. et al, (2001) Dbf2 kinase activity is reduced in cdc5-1 cells;		10984431:Frenz LM. (2000) DBF2 localization to the budneck is abolished in cdc5-1 strain;	12.4002
ORC2	CDC28	YBR060C	YBR160W		15744308:by Loog and Morgan. (2005);14574415:by Ubersax et al., (2003);	19779198:Holt et al. (2009). Phosphorylated peptides whose abundance decreased by more than 50%, in vivo, following Cdk1-as inhibition. Assay: chemical inhibition of Cdk1 followed by quantitative mass spectrometry.;																							11429609:Mutation of CDK1-consensus sites into alanine results in re-initiation of DNA in cdc20-3 background and upon nocodazole treatment (only in combination with deregulation of Cdc6 and Mcm2-7). Nguyen V-Q et al., 2001;				11429609:No effect on phospho-shifts after START on cdc4 or cdc34 arrest. Nguyen V-Q. et al., 2001;11429609:Reduced phospho-shift after lambda-phosphatase treatment. Nguyen V-Q. et al., 2001;11429609:No phospho-shift in a cdc28 temperature-sensitive mutant when grown on restrictive temperature. Nguyen V-Q. et al., 2001;11429609:Mutation of CDK1-consensus sites (S/T-P) results in loss of phospho-s…		12.396
TGL4	CDC28	YKR089C	YBR160W		14574415:In vitro kinase assay. Ubersax et al., (2003);	19779198:Holt et al. (2009). Phosphorylated peptides whose abundance decreased by more than 50%, in vivo, following Cdk1-as inhibition. Assay: chemical inhibition of Cdk1 followed by quantitative mass spectrometry.;																							19150427:Loss of Tyrosine 675 correlates with loss of function of Tgl4. Loss of function of Tgl4 in a cdc28-4 background when growing on restrictive temperature and in a cdc28-as1 mutant in the presence of 1-NM-PP1. Kurat et al. (2009);				19150427:Reduced phosphoshift in cdc28-4 and cdc28-as1 mutants. Kurat et al. (2009);		12.396
SLT2	MKK1	YHR030C	YOR231W						19269370:Fiedler D. et al, (2009);					20489023:Breitkreutz A. et al, (2010);										7565726:Watanabe et al (1995) Deletion of SLT2 suppresses the toxic effect of overexpressed MKK1 (S386P) hyperactive allele.;8386320:Irie K et al (1993) Overexpression of SLT2 suppresses the defect of mkk1 mkk2 double mutant.;19564916:Guo S et al (2009) Deletion of SLT2 suppresses the toxic effect of overexpressed MKK1 (S386P) hyperactive allele.;	18184748:Bermejo C et al (2008) slt2 and mkk1mkk2 double mutants are hypersensitive to zymolyase.;11283616:Harrison JC et al (2001) mkk1mkk2 double mutant and slt2 show defects in morphogenesis-checkpoint-mediated G2 delay in response to actin perturbation (latrunculin B).;16380504:Both mutants are sensitive to Unfolded Protein Response (UPR)-inducing agents, such as tunicamycin, beta-mercaptoeth…		12361575:van Drogen F et al (2002) Mkk1 and Slt2 localize to sites of polarized growth.;					10594829:Jung US et al (1999) SLT2 transcript is increased in cells overexpressing MKK1[S386P] gain-of-function allele.;9343415:Buehrer et al (1997) MKK1 and MKK2 are required for pheromone induced activation of SLT2.;	8530423:Davenport KR et al (1995) Hypotonic shock-induced tyrosine phosphorylation of Slt2p disappears in mkk1 and mkk2 null mutant.;18184748:Bermejo C et al (2008) Zymolyased-induced phosphorylation of Slt2p is absent in mkk1mkk2 double mutant.;10625705:Martin H et al (2000) Phosphorylation of Slt2 is absent in mkk1 mutant in different conditions.;11283616:Harrison JC et al (2001) Latrunculin-B …		12.3925
LTE1	CDC28	YAL024C	YBR160W		14574415:by Ubersax et al., (2003);15744308:Loog and Morgan 2005;	19779198:Holt et al. (2009). Phosphorylated peptides whose abundance decreased by more than 50%, in vivo, following Cdk1-as inhibition. Assay: chemical inhibition of Cdk1 followed by quantitative mass spectrometry.;														12432084:Cdc28-13 (thermolabile kinase activity) phosphorylates a Lte1 fragment (aa300-845) in vitro at low temperatures but not at 37 Â°C. Jensen S. et. al., (2002);12432084:Cln2-Cdc28 complex purified from yeast shows in vitro kinase activity. Jensen S. et. al., (2002);12432084:Elimination of 5 CDK1 phospho-sites results in reduced phosphorylation in vitro. Jensen S. et. al., (2002);													12432084:Phospho-shift appears at late G1-phase, in parallel with bud emergence. This phospho-shift is reduced after site-directed mutagenesis of the CDK1-sites. Jensen S. et al., (2002);		12.325
BMH1	TPK1	YER177W	YJL164C																	19805817:Wang C. et al, (2009);	15470255:Santhanam A. et al, (2004) Only in higher temperatures;	18728387:Grandin N. et al, (2008) Deletion of tpk1 rescues bmh1;		8524799:Gelperin DH. et al, (1995) Overexpression of TPK1 suppresses growth in an inducible bmh1 deletion strain;									19805817:Wang C. et al, (2009);		12.0907
SWI4	CDC28	YER111C	YBR160W			19779198:Holt et al. (2009). Phosphorylated peptides whose abundance decreased by more than 50%, in vivo, following Cdk1-as inhibition. Assay: chemical inhibition of Cdk1 followed by quantitative mass spectrometry.;											8649372:Swi4 interacts through the Ankyrin motif with Clb2-Cdc28 complex. Siegmund R.F. and Nasmyth K. 1996;	18231587:Manderson E.N. et al., (2008);		8402888:Swi4 is a substrate for Clb2-Cdc28 in vitro. Amon A. et al., 1993;	19458192:Zou J. et al. (2009) This gene is synthetic lethal in cln1 delete cln2 delete.;														12.067
DBF4	CDC5	YDR052C	YMR001C														8943332:Hardy CF. et al, (1996) GST copurification;19013276:Matos J. et al, (2008) Cdc5-Tap purified from diploid pulls down DBF4 by Mass spec and coIP;19478884:Miller CT. et al, (2009) Coexpressed and CoIPd in Sf9 and yeast cells in the presence of cdc7 Also GST pull down shows binding;	8943332:Hardy CF et al, (1996) Amino terminus (150aa) is sufficient for this interaction;19478884:Miller CT. et al, (2009) CDC5 polobox domain (N-terminal residues 82-88) are important for this interaction;		8943332:Hardy CF. et al, (1996);		19478884:Miller CT. et al, (2009) dbf4 mutant (delta109, and delta 82-88 required for interaction with polobox) suppresses ts phenotype of cdc5-1;		8321244:Kitada K. et al, (1993) CDC5 on a multicopy plasmid suppresses dbf4-1 ts mutant;19478884:Miller CT. et al, (2009) High copy dbf4-ND109 mutant (which reduced wild type levels of cdc7-dbf4 complex)suppresses TS phenotype of cdc5-1 ;											12.0187
SWI6	CDC28	YLR182W	YBR160W		14574415:by Ubereax et al. (2003);15744308:Loog and Morgan 2005;								18231587:by Manderson et al., (2008);							14993267:Cdc28 phosphorylates purified Swi6 in vitro at serine 160. Geymonat M., et al. (2004);													14993267:No Swi6 phosphorylation detected in a cdc28-13 background when grown on restricitive temperature. Geymonat M., et al. (2004);		12.0177
CDC42	CLA4	YLR229C	YNL298W										11489916:Drees BL. et al, (2001);				7649470:Cvrckova F. et al, (1995) (in vitro, GTP-dependent);9271384:Benton BK. et al, (1997) (Gst-pull down, GTP-dependent);11113154:Bose I. et al, (2001);	7649470:Cvrckova F. et al, (1995) Interaction is weak and unstable.;10358031:Richman TJ. et al, (1999);11046150:Richman TJ. et al, (2000) Cdc42 mutations in effector domain had reduced interaction with Cla4 (not complete loss of interaction by beta-gal assays);15108020:Richman TJ. et al (2004);17189484:Heinrich M. et al, (2007);11113198:Moesch HU. et al, (2001);			7649470:Cvrckova F. et al, (1995);10358031:Richman TJ. et al, (1999) cla4-null is SL with the cdc42(V44A) mutant allele;11046150:Richman TJ. et al, (2000) cla4 null is SL with cdc42(D38E) mutant allele assayed by morphology (more elongated and more branched buds);17189484:Heinrich M. et al, (2007) cla4-null is SL with the cdc42(V36A) mutant allele;11106754:Gulli MP. et al, (2000);12960420:Kozmins…		15302817:Gladfelter et al., 2004: Expression of cdc42 V36T,K94E mutant allele (defective in intrinsic GTP hydrolysis) in cla4 deletion background is lethal.;	10358031:Richman TJ. et al, (1999) Overexpression of Cla4 (high copy and low copy) can suppress the morphological defects of a mutant allele of Cdc42 (V44A).;10679030:Bi E. et al, (2000);11046150:Richman TJ. et al, (2000) Mutant cdc42 morphology-defect was partially suppressed by overexpression CLA4.;11359919:Gladfelter AS. et al ,(2001) Overexpression of Cla4 effectively suppresses the neck morp…	9742399:Eby JJ. et al, (1998) cla4-null and cdc42-1 alleles show similar defects in actin assembly in vitro;10358031:Richmann TJ. et al, (1999) Mutant of Cdc42 has similar phenotype as a cla4-null;										11.9984
SSK2	PBS2	YNR031C	YJL128C							20093466:by Costanzo M. et al, (2010) YJL128C, YNR031C. Score : 0.233. ;				11805837:by Ho et al (2002);20489023:Breitkreutz A. et al, (2010);		18420932:Score : 0.41001 Hillenmeyer M. et al, (2008);	12853477:Tatebayashi K. et al, (2003) CoIP;	12853477:Tatebayashi K. et al, (2003);				7624781:Maeda T et al (1995) Toxicity caused by overproduction of Ssk2-delN (N-terminal truncation mutant) is rescued by deletion of PBS2.(unpublished data);			16380504:Both mutants are sensitive to Unfolded Protein Response (UPR)-inducing agents, such as tunicamycin, beta-mercaptoethanol or DTT. Chen Y. et al, (2005);9180081:Posas and Saito (1997). Incubation of ssk2ssk22 mutant cells in the presence of [32P]orthophosphate, after a brief osmotic shock (0.4MNaCl for 2 min), results in Pbs2 phosphorylation. Deletion of SHO1 abolished Pbs2 phosphorylation…										11.9983
CDC12	GIN4	YHR107C	YDR507C							20093466:by Costanzo M. et al, (2010) YDR507C, YHR107C_tsq33. Score : 0.221. ;				16554755:by Krogan et al (2006);20489023:Breitkreutz A. et al, (2010);			12058072:Mortensen EM. et al, (2002) Affinity purification and mass spectrometry Confirmed by comigration with purified septin complexes;9813092:Carroll CW. et al, (1998) Copurify;				12636916:Dobbelaere J. et al, (2003) Gin4 is SL with cdc12-6 ts allele.;9813093:Longtine MS. et al, (1998) gin4 is SL with cdc12-6 ts allele.;			9813093:Longtine MS. et al, (1998) Overexpression of GIN4 suppresses cdc12-ts mutant;										12636916:Dobbelaere J. et al, (2003) gin4-null allele expressing cdc12-GFP shows non-split septin rings that are dynamic in large budded cells (before mitosis). Septin rings are normally at the frozen state in this time of the cell-cycle in WT cells.;	11.963
SSK1	SSK2	YLR006C	YNR031C							20093466:by Costanzo M. et al, (2010) YLR006C, YNR031C. Score : 0.255. ;				11805837:by Ho et al (2002);16554755:by Krogan et al (2006);20489023:Breitkreutz A. et al, (2010);	18467557:by Tarassov et al (2008);	18420932:Score : 0.77169 Hillenmeyer M. et al, (2008);	9482735:Posas F. et al, (1998);18573873:Horie T. et al, (2008);	9482735:Posas F. et al, (1998);12853477:Tatebayashi K. et al, (2003);18573873:Horie T. et al, (2008);7624781:Maeda T et al (1995) Y2H;				9482735:Posas F. et al, (1998) Deletion of SSK1 suppresses the toxicity caused by overexpression of SSK2 in a sln1 deletion background;			16380504:Both mutants are sensitive to Unfolded Protein Response (UPR)-inducing agents, such as tunicamycin, beta-mercaptoethanol or DTT. Chen Y. et al, (2005);										11.9574
CDC19	MCK1	YAL038W	YNL307C												18467557:Tarassov et al., 2008: Positive control for PCA;		9209064:Brazill et al., 1997: Mck1 coimmunoprecipitated with Cdc19 (Pyk1), following extraction from yeast.;	9209064:Brazill et al., 1997: Mck1 was found to interact with Cdc19 (Pyk1) in a two-hybrid screen.;		9209064:Brazill et al., 1997: A phospho-Cdc19 (Pyk1) form was only observed in the presence of Mck1 purified from insect cells.;9209064:Brazill et al., 1997: Phosphoamino acid analysis of phosphorylated Cdc19, suggests that Mck1 could phosphorylate serine residues within Cdc19. Rayner et al., 2002 subsequently showed that Mck1 affects the Cdc19 phosphorylation status through an indirect manner in…				9209064:Brazill et al., 1997: Phenotypes associated with CDC19 overexpression are suppressed by increased MCK1 dosage. The phenotypes of elevated CDC19 expression include: diminished glycogen accumulation, reduced sporulation efficiency, inability to grow at 37C and an inability to grow on nonfermentable carbon sources.;		9209064:Brazill et al., 1997: Phenotypes associated with CDC19 overexpression resemble those observed for a mck1 mutant. The similar phenotypes seen with either elevating CDC19 expression or deleting MCK1 include: diminished glycogen accumulation, reduced sporulation efficiency, inability to grow at 37C and an inability to grow on nonfermentable carbon sources. Mck1 appears to negatively regulate…									11.9472
SIC1	PHO85	YLR079W	YPL031C																	9725902:Immunoprecipitated GST-Pho85 phosphorylates Sic1. Nishizawa M (1998);20417603: Yang 2010 20417603;	9529390: Aerne 1997 ;	9725902:sic1 rescues pho85 cln1 cln2 Nishizawa M (1998) ;	9725902:SIC1 with 1/3 phosphorylation sites changed to A is SDL in pho85 Nishizawa M (1998) 9725902;	20417603:CLG1 overexpression suppresses SIC1 overexpression toxicity. Yang 2010 ;		9725902:Nishizawa M (1998);16964260:Wysocki R (2006);20417603:Sic1 stabilized in pho85 delete. Yang 2010 ;									11.9258
CDC11	CLA4	YJR076C	YNL298W							20093466:by Costanzo M. et al, (2010) YJR076C_tsq76, YNL298W. Score : 0.25. YJR076C_tsq74, YNL298W. Score : 0.232. ;							14993234:Versele M. et al, (2004) Weak binding to recombinant (E-coli purified) Cla4;			14993234:Versele M. et al, (2004) Cla4 purified from yeast only will phosphorylate it, not E-coli;	12802080:Schmidt M. et al, (2003) Double delete has a much more severe morphological defect;				12802080:Schmidt M. et al, (2003) Cdc11 and cla4 are both synthetic lethal with chs3 Both mutants show septin defects that are exacerbated by chs3 mutation;							12058072:Mortensen EM. et al, (2002) Cla4 is required for cdc11-gin4 complex formation;			11.9055
CCL1	KIN28	YPR025C	YDL108W											11805826:by Gavin et al (2002);16554755:by Krogan et al (2006);20489023:Breitkreutz A. et al, (2010);			8557668:Svejstrup JQ. et al, (1996);9235928:Feaver WJ. et al, (1997);11839796:Keogh MC. et al, (2002);17956857:Pfielger D. et al, (2008) IP-MS;	8230216:Valay JG. et al, (1993) Two hybrid;	9702190:Hengartner CJ. et al, (1998) Copurify;		7783209:Valay JG. et al, (1995);			8230216:Valay JG. et al, (1993) O/E of CCL1 suppresses kin28- TS allele;											11.9047
BCY1	MCK1	YIL033C	YNL307C																	11877433:Rayner et al., 2002: The ability of Tpk1-Bcy1 to phosphorylate Cdc19 (pyruvate kinase) in vitro, is markedly reduced by the addition of purified Mck1.;						12704202:Griffioen et al., 2003: Unlike wt cells Bcy1-GFP remains nuclear in a mck1mrk1ygk3 triple mutant background, upon exposure to heat stress at 37C. Replacement of two serine clusters with aspartate in Bcy1, GFP-Bcy1 (S cI cII A), results in an even signal distribution over the nucleus and cytoplasm, suggesting that Bcy1 phosphorylation is compromised in the yeast GSK3 triple mutant.;							12704202:Griffioen et al., 2003: Phospho-shift analysis shows that Mck1 is responsible for some of the Bcy1 phospho-forms that are observed in response to heat stress.;12704202:Griffioen et al., 2003: Phospho-shift analysis shows that Mck1 is required for the slower migrating Bcy1 phospho-form that is observed in response to calcium stress (0.15M CaCl2).;	12704202:Griffioen et al., 2003: GFP-Bcy1 moves from the nucleus to the cytoplasm upon exposure to heat stress at 37C. In mck1 mutants the GFP-Bcy1 signal remains in the nucleus. Phospho-shift analysis shows that Mck1 is required for the phosphorylation of Bcy1 upon heat stress.;	11.8713
BRN1	CDC5	YBL097W	YMR001C																	19481522:St. Pierre J. et al, (2009);									19481522:St. Pierre J. et al, (2009);	19481522:St. Pierre J. et al, (2009);			19481522:St. Pierre J. et al, (2009) cdc5 mutant shows reduced phosphorylation shift GAL-CDC5 overexpression forces increased phosphorylation shift;		11.868
YCG1	CDC5	YDR325W	YMR001C																	19481522:St. Pierre J. et al, (2009);									19481522:St. Pierre J. et al, (2009);	19481522:St. Pierre J. et al, (2009);			19481522:St. Pierre J. et al, (2009) cdc5 mutant shows reduced phosphorylation by gel mobility pGAL-CDC5 overexpression forces increased phosphorylated form ;		11.868
YCS4	CDC5	YLR272C	YMR001C																	19481522:St. Pierre J. et al, (2009);									19481522:St. Pierre J. et al, (2009);	19481522:St. Pierre J. et al, (2009) ;			19481522:St. Pierre J. et al, (2009) cdc5 mutant shows absence of phosphorylated band pGAL CDC5 overexpression shows increased phosphorylation by band shift ;		11.868
FUS3	STE7	YBL016W	YDL159W											20489023:Breitkreutz A. et al, (2010);						8384702:Errede B et al (1993) Immunoprecipitated Ste7 can phosphorylate Fus3-R42A protein purified from E.coli.;8455599:Zhou Z et al (1993) ;		8049522:Brill JA et al (1994) Gain of function alleles Fus3-101 and Fus3-107 suppress mating defect of ste7-R220 mutant.;			11729141:Erdman S et al (2001) fus3, kss1 double and ste7 mutants show reduced levels of filament formation when exposed to low levels of alpha factor.;11337509:Burchett SA. et al, (2001) O/E of both in high copy inhibits the pheromone response;								1628831:Gartner A et al (1992) Phosphorylated form of Fus3 is absent in gpa1 ste7 mutant.;8455599:Zhou Z et al (1993) Fus3 phosphorylation is reduced in ste7 mutant.;		11.8672
STE7	FUS3	YDL159W	YBL016W											20489023:Breitkreutz A. et al, (2010);						8384702:Errede B et al (1993) E.coli purified Fus3 phosphorylates immunoprecipitated Ste7 in vitro.;		8049522:Brill JA et al (1994) Gain of function alleles Fus3-101 and Fus3-107 suppress mating defect of ste7-R220 mutant.;			11729141:Erdman S et al (2001) ste7 mutant and fus3, kss1 double mutant show reduced levels of filament formation when exposed to low levels of alpha factor.;11337509:Burchett SA. et al, (2001) O/E of both in high copy inhibits the pheromone response;								8455599:Zhou Z et al (1993) Ste7 hyperphosphorylated form is absent in fus3 kss1 double mutant under alpha-factor treatment.;8049522:Brill JA et al (1994) Ste7-R220 is hyperphosphorylated in Fus3-101 gain of function allele under alpha-factor treatment.;		11.8672
SCD5	PRK1	YOR329C	YIL095W																	13679512:Huang B et al (2003) Scd5 is phosphorylated by immunoprecipitated Prk1.;12956961:Henry KR et al (2003) Oligopeptides of 3R region of Scd5 is phosphorylated by Prk1 in vitro.;		13679512:Huang B et al (2003) Temperature sensitivity and endocytosis defects of scd5-1 is suppressed by deletion of Prk1.;12956961:Henry KR et al (2003) Temperature sensitivity of scd5-delta 338 mutant is suppressed by deletion of PRK1.;									12956961:Henry KR (2003) Thr residues in 3R region of Scd5 (405-498) is phosphorylated in vivo. This is reduced in prk1 mutant. LxxTxTG motifs in this region is phosphorylated in vitro.;		13679512:Huang B et al (2003) Scd5 phosphorylation is increased when Prk1 is overexpressed.;12956961:Henry KR et al (2003) 3R region of Scd5 is phosphorylated by Prk1 and this is reduced in Prk1 kinase dead mutant.;		11.8291
RFA2	IME2	YNL312W	YJL106W																	17137646:Sawarynski 2006;14634024:Clifford 2004;14612412:Ime2-His-HA phosphorylates Rfa2 in vitro. Clifford 2004 ;16294044:Ime2 phosphorylates a peptide from Rfa2. Immunoprecipitated Ime2 phosphorylates Rfa2 Clifford 2005 ;								16294044:Clifford 2005 ;		16294044: Clifford 2005 ;			14634024:Clifford 2004;		11.8067
PTC2	RAD53	YER089C	YPL153C											11805837:by Ho et al (2002);			17130285:Smolka MB et al, 2001 IP-MS;	12667463:Leroy C. et al, (2003);17325030:Guillemain et al. 2007 Rad53 FHA1 interacts with Ptc2 C-terminal domain in yeast two-hybrid assay. T376 is required for this interaction.;	12667463:Leroy C. et al, (2003) Rad53 binds phosphorylated PTC2 in vitro;				10747050:Marsolier et al. (2000) Overexpression of GAL1-PTC2 is lethal in rad53-21 mutant.;	10747050:Marsolier et al. (2000) PTC2 overexpression suppresses the toxicity of a dominant-lethal form of RAD53 (tetO-RAD53-GFP);											11.7719
HSF1	SNF1	YGL073W	YDR477W															14612437:Hahn JS. et al, (2004);		14612437:Hahn JS. et al, (2004);18793336:Lee P. et al, (2008);												14612437:Hahn JS. et al, (2004) Snf1 functions in the maintenance of HSF DNA binding to promoters only under glucose starvation and not heat shock stress;	14612437:Hahn JS. et al, (2004) Only under glucose starvation, but not under heat shock;		11.7596
SNF1	TOS3	YDR477W	YGL179C														12847291:Hong et al., 2003;			12847291:Hong et al., 2003: LexA-Snf1 extracted from elm1sak1tos3 triple mutant is not phosphorylated in vitro.;12847291:Hong et al., 2003: GST-Tos3 from yeast extract phosphorylates Snf1KD-K84R (inactivated catalytic domain) in vitro. No phosphorylation is observed using Snf1 without the activation loop threonine T210.;16201971:Elbing K. et al, (2006);					12847291:Hong et al., 2003: Overexpression of GST-TOS3 stimulates LexA-SNF1 catalytic activity. Used lexAop-lacZ reporter to assess LexA-Snf1 activity.;						15824893:McCartney RR. et al, (2005) Thr210 is phosphorylated in Snf1;	17438333:Hong and Carlson, 2007: Stress-induced Snf1 activity (determined by assaying the phosphorylation of the SAMS peptide in vitro) is not observed in elm1sak1tos3 triple mutant extracts.;12847291:Hong et al., 2003: Snf1 activity (determined by assaying the phosphorylation of the SAMS peptide in vitro) is not observed in elm1sak1tos3 triple mutant extracts.;15879520:Kim MD. et al, (2005) Snf1…			11.7005
HSL7	SWE1	YBR133C	YJL187C											11805837:by Ho et al (2002);20489023:Breitkreutz A. et al, (2010);			10490630:McMillan et al., 1999:;12388757:McMillan et al, (2002);10490648:Shulewitz MJ et al, (1999) CoIP and GST pulldown;	10490648:Shulewitz MJ. et al, (1999) Yeast two hybrid;11408575:Cid VJ. et al, (2001);	11408575:Cid VJ. et al, (2001);			10490630:McMillan et al., 1999: Swe1 deletion restores normal cell morphology to elongated hsl1mih1 and hsl7mih1 double mutants;8647431:Ma XJ. et al, (1996) Deletion of swe1 suppresses the cell cycle defects of hsl7 delete;11404321:La Valle R. et al, (2001) deletion of dwe1 suppressive the invasive phenotype of hsl7 delete;16200521:Wu X. et al, (2001) Deletion os swe1 suppresses hsl7 delete;16951…			10805747:Longtine et al., 2000: Swe1 localization to the bud neck is abolished in hsl7 mutant cells.;										11.6927
PCL1	PHO85	YNL289W	YPL031C	16319894:by Ptacek et al (2005);										20489023:Breitkreutz A. et al, (2010);			7973730:Espinoza FH (1994) ;	9032248:Measday V (1997);	9032248:Measday V (1997);					11139490:high copy PCL1 suppresses pho85-9 cln1 cln2 Lenburg ME (2001) ;											11.6873
NUP53	HRR25	YMR153W	YPL204W														17461799:Lusk CP. et al, (2007);			17461799:Lusk CP. et al, (2007);												17461799:Lusk et al (2007);	17461799:Lusk CP. et al, (2007) ;		11.6773
SLD3	CDC28	YGL113W	YBR160W		15744308:Loog and Morgan 2005;	19779198:Holt et al. (2009). Phosphorylated peptides whose abundance decreased by more than 50%, in vivo, following Cdk1-as inhibition. Assay: chemical inhibition of Cdk1 followed by quantitative mass spectrometry.;																							17167417:Phosphorylation of Sld3 is essential for binding to Dbf11. Zegerman P. et al., 2007;17167415:Phosphorylation of Thr600 and Ser622 is essential for cell viability. Tanaka S. et al., 2007;17167415:Interaction between Sld3 and Dpb11 was abolished in a Thr600 Ser622 phospho-mutant. Tanaka S. et al., 2007;		17167417:Threonine 600 is essential for S-phase entry and cell viability. Zegerman P. et al., 2007;17167417:No phosphorylation of Thr600 was observed in cells lacking the S-phase cyclins Clb5 and Clb6. Zegerman P. et al., 2007;17167417:Sld3 and Sld2 bypass mutants are sufficient for efficient DNA-replication, even in the absence of S-CDK1. Cells were released from alpha-factor and blocked in G1 u…				11.6707
DBF4	CDC7	YDR052C	YDL017W											20489023:Breitkreutz A. et al, (2010);			19013276:Matos J. et al, (2008) CoIP by western and Mass spec;	8943332:Hardy CF. et al, (1996);		8943332:Hardy CF. et al, (1996);10805723:IP Dbf4-myc phosphorylated by associated Cdc7. Nougarede 2000 ;			10805723:Overexpressed DBF4 and overexpressed CDC7 together is toxic. Nougarede 2000 ;												11.6669
CLN2	CDC28	YPL256C	YBR160W											11805826:by Gavin et al (2002);16429126:by Gavin et al (2006);11805837:by Ho et al (2002);17200106:by Collins SR. et al, (2007);15200949:by Archambault V. et al, (2004);18563728:by Kito K. et al., (2008);20489023:Breitkreutz A. et al, (2010);			7862657:Cln2-GST binds and activates Cdc28. Deshaies R.J. 1995;8395009:Tyers M. et al., 1993;8599119:Cln2 bind Cdc28. Lanker S. et al., 1996;8754858:Cdc28-E169 interaction with HA-tagged Cln2 is defective. Lim H.H. et al., 1996;15200949:Archambault V. et al, (2004) IP-MS;11527976:Ceccarelli E. et al., 2001;14685274:GST-Cln2 interacts with Cdc28. Wang H. et al., (2004);16200502:A cln2-hpm strain (…			8599119:Cdc28 phosphorylates Cln2 in vitro. Lanker S. et al., 1996;		16200502:Miller M.E. et al., (2005);		2699737:Reed S.I. et al., 1989;15454532:Queralt E. et al., (2004);											11.6248
PBS2	STE11	YJL128C	YLR362W														9180081:Posas and Saito (1997). GST-Pbs2 pulls down Ste11-HA.;12853477:Tatebayashi K. et al, (2003) CoIP;15200959:Zarrinpar A. et al, (2004) GST- pull down;					10545444:Davenport KD. et al, (1999) pbs2-3 osmosensitivity is suppressed with ste11 delete;17341836:Kitagawa T. et al, (2007) deletion of pbs2 suppresses growth defects of STE11-4 overexpression;			18184748:Bermejo C et al (2008) ste11 and pbs2 mutants are hypersensitive to zymolyase.;9180081:Posas and Saito (1997). The STE11deltaN allele is lethal. The lethality was partially suppressed by the pbs2 mutation and fully by a ste7pbs2 double deletion.;								9180081:Posas and Saito (1997). Incubation of ssk2ssk22 mutant cells in the presence of [32P]orthophosphate, after a brief osmotic shock (0.4MNaCl for 2 min), results in Pbs2 phosphorylation. Deletion of STE11 abolished Pbs2 phosphorylation in ssk2ssk22 genetic background.;	10980703:Reiser V. et al, (2000);	11.6131
ABP1	ARK1	YCR088W	YNL020C				14562095:Colocalized in the actin. by Huh WK. et al, (2003);						11743162:by Tong et al (2002);19841731:Tonikian R. et al, (2009) Two-hybrid interaction;	20489023:Breitkreutz A. et al, (2010);			11668184:Fazi B et al (2002) Ark1 co-immunoprecipitates with Abp1.;	11668184:Fazi B et al (2002) Abp1 and Ark1 interacts in yeast two hybrid assay.;	19590096:Stollar EJ et al (2009);																11.6078
STE50	STE11	YCL032W	YLR362W										10688190:by Uetz et al (2000);11283351:by Ito et al (2001);	16429126:by Gavin et al (2006);16554755:by Krogan et al (2006);17200106:by Collins SR. et al, (2007);20489023:Breitkreutz A. et al, (2010);			9742096:Posas F. et al, (1998) CoIP;14555477:Wu C. et al, (2003);	9742096:Posas F. et al, (1998) Interact both ways;							18184748:Bermejo C et al (2008) ste11 and ste50 mutants are hypersensitive to zymolyase.;		9742096:Posas F. et al, (1998) Both GFP_tagged proteins are cytoplamic and excluded from the nucleus and vacuole during NaCl treatment;								11.5837
SWE1	HSL1	YJL187C	YKL101W																			16571676:Liu H. et al, (2006) swe1 null suppresses hsl1-null's sensitivity to HU;9891070:Edgington NP. et al, (1999) Swe1 deletion suppresses the morphological defects and invasive growth phenotype of hsl1 delete;10848588:Burton JL. et al, (2000) Swe1 deletion suppresses the morpholocial defects of dominant negative hsl1 mutant;11404321:La Valle R. et al, (2001) Deletion of swe1 suppresses the in…			10490630:McMillan et al., 1999: Overexpression of HSL1 accelerates Swe1 degradation.;							10805747:Longtine et al., 2000: Swe1 localization to the bud neck is abolished in hsl1 cells.;16571676:Liu H. et al, (2006) hsl1 delete cells show delayed Swe1 degradation in the presence of nocodazole;16688223:Clotet et al. (2006). A Hsl1 mutant (HSL1SA) that can not be phosphorylated by Hog1, fails to accumulate Swe1 upon osmotic stress.;10490648:Shulewitz MJ. et al, (1999) hsl1 is required for…	15920482:Asano S. et al, (2005) Measured by Phospho-cdc28 antibody as a measure of swe1 activity (Swe1 is inactive if P-cdc28 levels are high);18562688:Keaton MA. et al, (2008);	10490648:Shulewitz MJ. et al, (1999) Swe1 is required for phosphorylation of swe1;12925763:Theesfeld CL. et al, (2003) Swe1 is mislocalized in a kinase dead hsl1 strain;	11.5599
ATG13	ATG1	YPR185W	YGL180W										10688190:by Uetz et al (2000);18077553:Cheong 2008;	20489023:Breitkreutz A. et al, (2010);			10995454:coIP increased in rapamycin, Atg13 that coIPs with Atg1 is hypophosphorylated Kamada 2000;18287526:coIP enhanced in nitrogen-starved cells. Kawamata 2008 ;18829864:He 2008;15743910:Kabeya 2005;18077553:Cheong 2008;19995911:Kamada 2009;	10995454:Kamada 2000;19337029:Cao Y 2009;						9224892:Overexpression of ATG1 suppresses atg13 defect in accumulation of autophagic bodies. Funakoshi 1997;12589048:Overexpression of ATG13 in atg1delta880 (C-terminal truncation) increases efficiency of by[ass from nitrogen starvation conditions. Abeliovich 2003 ;	10995454:Less Atg1 activity induced by rapamycin in atg13 delete Kamada 2000;11486014:both atg1 and atg13 have defects in glycogen accumulation, no autophagosomes, after prolonged incubation in synthetic complete medium Wang 2001;11062255:reduced uptakes of luciferase in reconstituted microautophagocytosis in a cell-free system Sattler;										11.3667
STB1	CDC28	YNL309W	YBR160W		14574415:by Ubersax et al., (2003);15744308:Loog and Morgan 2005;	19779198:Holt et al. (2009). Phosphorylated peptides whose abundance decreased by more than 50%, in vivo, following Cdk1-as inhibition. Assay: chemical inhibition of Cdk1 followed by quantitative mass spectrometry.;											12832490:GST-Stb1 phosphorylation by Cdc28 inhibits interaction with Swi6. Costanzo M. et al., 2003;			10409718:Stb1 is phosphorylated by Cdc28 in vitro. Ho Y. et al., (1999);12832490:GST-Stb1 (isolated from bacterial cells) is phosphorylated by Cln1-Cdc28 and Cln2-Cdc28 complexes (isolated from insect cells) in vitro. Costanzo M. et al., 2003;															11.2011
PAH1	CDC28	YMR165C	YBR160W	16319894:by Ptacek et al (2005);	14574415:In vitro target of Clb2-Cdc28;																							16968695:Loss of phosphorylation correlates with increased in vitro activity of Pah1;					15889145:Loss of phospho-shift in cdc28-4 background;		11.1919
RHO1	PKC1	YPR165W	YBL105C										11489916:by Drees BL. et al, (2001);				8621575:Kamada Y et al (1996) PKC1 co-immunoprecipitates with Rho1 in vivo.;	8846785:Nonaka H et al (1995) PKC1 specifically interacts with GTP-Rho1 (Q68L), but not GDP-Rho1 (T24N) in yeast two hybrid.;11994162:Schmitz HP et al (2002) PKC1 fragment interacts with activated Rhol1-Q68H allele.;	8621575:Kamada Y et al (1996) PKC1 binds to Rho1 in vitro in GTP dependent manner.;18256282:Kono K (2008) PKC1-RBD region is used to pull down GTP-bound Rho1.;18552287:Ho HL (2008) PKC1-RBD region is used to pull down GTP-bound Rho1.;					9811607:Helliwell SB et al (1998) Overproduction of PKC1 suppresses the growth defect and actin organization defect of rho1-2 ts mutant.;8846785:Nonaka H et al (1995) Mutation in PKC1 suppresses the temperature sensitivity of rho1 mutant containing RhoA (human homolog);8846785:Nonaka H et al (1995) Overexpression of dominant active mutant PKC1(R398P) suppresses the temperature sensitivity of rho1…	10508863:Delley PA et al (1999) Overexpression of hyperactivated PKC1 or RHO1 is sufficient to induce actin depolarization.;11283616:Harrison JC et al (2001) pkc1 and rho1-112 show defects in morphogenesis-checkpoint-mediated G2 delay in response to actin perturbation (latrunculin B).;8846785:Nonaka H et al (1995) rho1 mutant containing human homolog RhoA shows temperature sensitive growth, which…										11.1904
PDS1	CHK1	YDR113C	YBR274W																10550056:Sanchez Y. et al, (1999) using insect cells, GST-chk1 and myc-pds1;	10550056:Sanchez Y. et al, (1999);												10550056:Sanchez Y. et al, (1999) Chk1 controls Pds1 abundance in response to DNA damage;	10550056:Sanchex Y. et al, (1999) Chk1 is required for cdc13 induced pds1 phosphorylation by shift;		11.1894
SEC2	CBK1	YNL272C	YNL161W														18843045:Kurischko C. et al, (2008) Pull down assay;	10970846:Racki WJ. et al, (2000) Two-hybrid;		18843045:Kurischko C. et al, 2008 ;														18843045:Kurischko C. et al, (2008) sec2 localization to the incipient budsite is delayed in cbk1-as allele in the presence of PP1inhibitor;	11.1602
SAE2	CDC28	YGL175C	YBR160W																		18716619:S267A mutant shows growth phenotype in the presence of Camtothecin. Huertas et al. (2008);19398760:Enserink J.M. et al., 2009;							18716619:Anti-phospho Ser267 antibody. Huertas et al. (2008);	18716619:Reduced hairpin-induced recombination. Huertas et al. (2008);		18716619:Ser267 phospho-specific antibody. Huertas et al. (2008);				11.1533
YAK1	TPK2	YJL141C	YPL203W	16319894:by Ptacek et al (2005);										20489023:Breitkreutz A. et al, (2010);						2072907:Garrett S. et al, (1991) PKA phosphorylates yak1 in vitro;16172400:GST-Yak1 from yeast is phosphorylated by bovine PKA catalytic subunit Budovskaya 2005 ;		2558053:Garrett S. et al, (1989) yak1 suppresses tpk1,2,3 delete;8065298:Ward MP. et al, (1994) yak1 suppresses tpk2-ts phenotype;										9649426:Smith A. et al, (1998) Yak1 reporter expression is increased in tpk2-ts and reduced in WT-TPK2 strain;			11.1468
NRG1	CKA1	YDR043C	YIL035C											16554755:by Krogan et al (2006);						16607517:Berkey CD. et al, (2005) Both human and yeast purified Cka phosphorylate Nrg1 in vitro;		16607517:Berkey CD. et al, (2005) nrg1 delete suppresses cka1 delete defects on 1.2M NaCl;											16607517:Berkey CD. et al, (2005);		11.1187
PAN1	ARK1	YIR006C	YNL020C											20489023:Breitkreutz A. et al, (2010);						17978096:Jin M et al (2008) Pan1 co-expressed with Ark1 in E.coli is phosphorylated by Ark1.;11739778:Zeng G et al (1999) Immunoprecipitated Pan1 is no longer phosphorylated in ark1 prk1 double mutant.;		15711538:Toshima J (2005) pan1-K1156, 1157E mutation suppresses defects of ark1 prk1 (growth sensitivity at 37C and actin-clump formation);							15711538:Toshima J (2005) pan1-15TA mutant shows same defect as ark1 prk1 mutant. (large actin clumps and failure in fluid-phase endocytosis.);						11.1029
CDC5	SWE1	YMR001C	YJL187C										18719252:by Yu H. et al. (2003);				11438652:Bartholomew CR. et al, (2001) GST pulldown Copurification;15920482:Asano S. et al, (2005);	11438652:Bartholomew CR. et al, (2001);				11438652:Bartholomew CR. et al, (2001) cdc5-1swe1 null double is healthy at high temperatures;16571676:Liu H. et al, (2006) -Deletion of swe1 suppresses HU sensitivity of cdc5-2 at permissive temperatures -Deletion of swe1 partially suppresses growth defect of cdc5-2 at non-permissive temperatures;19570916:Liang F. et al, (2009) -Deletion of swe1 suppresses the cdc14 release defects of cdc5-1;125…				11438652:Bartholomew CR. et al, (2001) Overexpression of Cdc5 has the same morphology as swe1 nulls (Nuclei are positioned at the ends of an elongated spindle or at the end of a disassembling spindle);									11.0614
SLK19	CDC5	YOR195W	YMR001C														18927509:Rahal R. et al, (2008);			18178775:Park CJ. et al, (2008);				14551257:Visintin R. et al, (2003) O/E of CDC5 suppresses cdc14 release in slk19 delete;									18178775:Park CJ. et al, (2008);		10.9682
DBF2	CDC28	YGR092W	YBR160W		14574415:by Ubersax et al. (2003);15744308:Loog and Morgan 2005;	19779198:Holt et al. (2009). Phosphorylated peptides whose abundance decreased by more than 50%, in vivo, following Cdk1-as inhibition. Assay: chemical inhibition of Cdk1 followed by quantitative mass spectrometry.;															15273393:Azzam R. et al, (2004) clb2 delete enhances dbf2-2 ts phenotype;		9763445:Jaspersen SL. et al, (1998) o/e of clb2 is toxic in dbf2-2 at permissive temperatures;											12937277:Hwa Lim H. et al, (2003) Inactivation of mitotic cdc28 (by overexpression of SIC1), abolishes localization of Dbf2 to the budneck;	10.9554
SLA1	ARK1	YBL007C	YNL020C	16319894:by Ptacek et al (2005);			14562095:Colocalized in the actin. by Huh WK. et al, (2003);							20489023:Breitkreutz A. et al, (2010);						11739778:Zeng G et al (1999) Immunoprecipitated Sla1 is no longer phosphorylated in ark1 prk1 double mutant.;17978096:Jin M et al (2008) Sla1 co-expressed with Ark1 in E.coli is phosphorylated by Ark1.;													17978096:Jin M et al (2008) Sla1 Thr residue-phosphorylation is absent in prk1 ark1 akl1 triple mutant.;		10.9468
NDT80	IME2	YHR124W	YJL106W																	12242283:Sopko 2002;12783856:Ime2-myc phosphorylates Ndt80. Benjamin 2003;14680970:Sopko 2004;				12783856:Overexpression of NDT80 partially suppresses the meiotic division defect of ime2-as plus inhibitor. Benjamin 2003 ;								12783856:Ime2 required for Ndt80-dependent gene expression Benjamin 2003;12192041:IME2 required for NDT80 expression. Pak 2002;	12242283:Sopko 2002;12783856:Benjamin 2003;14605875:Shubassi G. et al, (2003);12783856:Ime2 required for accumulation of hyperphosphorylated Ndt80. Benjamin 2003 ;		10.915
PCL10	PHO85	YGL134W	YPL031C										10688190:by Uetz et al (2000);11283351:by Ito et al (2001);18719252:by Yu H. et al. (2003);	20489023:Breitkreutz A. et al, (2010);			10490639:Pho85 copurifies with Pcl10-His from yeast Wilson 1999;	9032248:Measday V (1997);	9032248:Measday V (1997);10490639:Pcl10 and Pho85 coexpressed and purified from E. coli Wilson 1999 10490639;																10.8927
PCL7	PHO85	YIL050W	YPL031C										10688190:by Uetz et al (2000);11283351:by Ito et al (2001);18719252:by Yu H. et al. (2003);	11805837:by Ho et al (2002);17200106:by Collins SR. et al, (2007);20489023:Breitkreutz A. et al, (2010);			16611745:Bomeke K (2006) ;	9032248:Measday V (1997);11069666:Lee 2000;	11069666:in vitro translated Pcl7 and Pho85 coIP. Lee 2000 ;																10.8927
YPK2	TOR2	YMR104C	YKL203C																	16055732:Kamada Y et al (2005) Tor2 phosphorylates Ypk2 in vitro.;				16055732:Kamada Y et al (2005) Overexpression of YPK2 allele harboring point mutation (D239A or F238A) or truncation suppresses growth defect of tor2 mutant.;				16055732:Kamada Y et al (2005) Tor2 phosphorylates Ypk2 at S641 and T659 residues. Point mutants (S641A or T659A) show reduced or absence of phosphorylation in vitro.;				16055732:Kamada Y et al (2005) Ypk2 kinase activity is reduced in tor2 -21 mutant.;			10.8378
MAM1	HRR25	YER106W	YPL204W										17634282: Spindle 2-hybrid data set. Wong J. et al, (2007);				16990132:Petronczki M. et al, (2006) IP-MS both ways (Hrr25 as bait or Mam1 as bait) CoIP as well;19013276:Matos J. et al, (2008) CoIP;																16990132:Petronczki M. et al, (2006) ;	16990132:Petronczki M. et al, (2006) Mam1 requires Hrr25 for localization to the kinetochore, but not it's kinase-activity;	10.8131
MYO5	YPK2	YMR109W	YMR104C															16478726:Grosshans BL et al (2006) Tail part of Myo5 interacts with Ypk2 in yeast two hybrid assay.;		16478726:Grosshans BL et al (2006) Purified Myo5 is phosphorylated by immunoprecipitated Ypk2, but not by kinase dead K373A, H459Y mutant proteins.;	16478726:Grosshans BL et al (2006) myo5 ypk2 double mutant shows synthetic defect in alpha-factor uptake.;							16478726:Grosshans BL et al (2006) Myo5-S357A is no longer phosphorylated by Ypk2 in immunoprecipitated kinase assay.;							10.7659
ENT1	PRK1	YDL161W	YIL095W				14562095:Colocalized in the actin. by Huh WK. et al, (2003);							20489023:Breitkreutz A. et al, (2010);										11694597:Watson HA et al (2001) Overexpression of Ent1 (also Ent1-Thr394A, Thr416A) can suppress sorbitol sensitivity, endocytosis and actin defects of ark1 prk1 double mutant.;							11694597:Watson HA et al (2001) Ent1 is phosphorylated at Prk1 consensus sites; Thr 394, 416. (Detected by anti-phosphothreonine antibody);		11694597:Watson HA et al (2001) Ent1 is phosphorylation is reduced in prk1 mutant.;		10.7333
ASH1	PHO85	YKL185W	YPL031C																	11703659:McBride 2001;		11703659:ash1 delete suppresses defect in mating-type switching in pho85 delete. McBride 2001;										10692159:increased expression of ASH1 in pho85 delete Measday 2000;11703659:Ash1 stabilized in pho85 delete. McBride 2001;		11703659:Ash1 mislocalized to mother cells in pho85 delete. McBride 2001;	10.7247
SAE2	CDC5	YGL175C	YMR001C														20098491:Donnianni RA. et al, (2010) GST pulldown with Polobox domain;	20098491:Donnianni RA. et al, (2010);														20098491:Donnianni RA. et al, (2010) Cdc5 overexpression increases recruitment of Sae2 to double strand breaks by ChIP.;	20098491:Donnianni RA. et al, (2010) Overexpression of Cdc5 increases Sae2 phosphorylation by shifts;		10.7224
RIM15	TPK1	YFL033C	YJL164C											11805837:by Ho et al (2002);		18420932:Score : 0.58385 Hillenmeyer M. et al, (2008);		16751660:Deminoff SJ. et al, (2006);		16172400:GST-Rim15 from yeast is phosphorylated by bovine PKA catalytic subunit Budovskaya 2005 ;9744870:Reinder A. et al, (1998) GST-Rim15 from yeast is phosphorylated by bovine PKA catalytic subunit;		9744870:Reinders A. et al, (1998) Loss of Rim15 suppresses defects of tpk1tpk2tpk3;14690612:Pedruzzi I. et al, (2003) deletion of PKA suppresses defects of rim15 deletion strain in derepressing the SSA3 transcript;													10.7136
BUB2	CDC5	YMR055C	YMR001C														18022565:Snead JL. et al, (2007) GST pull down;				16449187:Fraschini R. et al, (2006) -Bub2-myc9 mutant (localizes symmetrically to both spindle poles) is SL with cdc5-1, cdc5-2 and cdc5-3 at permissive temperatures -Also expression of bub2-myc delays mitotic exit in cdc5-2 cellls at permissive temperatures;	11733064:Hu F. et al, (2001) bub2 deletion suppresses growth defects of cdc5-2 mutant at high temperatures;11959999:Ro HS. et al, (2002);19478884:Miller CT. et al, (2009) ;16039590:Pereira G. et al, (2005) deletion of bub2 suppresses cdc5-10;	14551257:Visintin R. et al, (2003) bub2 deletion enhances toxicity of GAL-CDC5 strain;										12461298:Hu F. et al, (2002) cdc5-dg, cdc5-1 and cdc5-2 strains all have slightly reduced phosphorylation of Bub2;		10.7133
CLB5	CDC28	YPR120C	YBR160W											16554755:by Krogan et al (2006);15200949:by Archambault V. et al., (2004);18563728:by Kito K. et al., (2008);20489023:Breitkreutz A. et al, (2010);			15200949:Archambault V. et al, (2004) IP-MS;11545745:Verma R. et a., (2001);	10848604:Cross F.R. et al., 2000;			9763426:clb5delete cdc28-4 has decreased permissive temperature in haploids and is lethal in diploids. Segal 1998 ;15643060:CDC28AF-clb5 cannot from multispores. Rice L.M. et al., 2005;10662771:Loss of the S-phase B-type cyclin Clb5p under conditions of limited cyclin-dependent kinase activity (cdc28-4 clb5Î” cells) causes a spindle positioning defect that results in an undivided nucleus entering…											8887667:Lim HH. et al, (1996) Overexpression of cdc28 enhances transcription of CLB5;			10.7094
TIF6	HRR25	YPR016C	YPL204W														18256024:Ray P. et al, (2008) CoIP;			18256024:Ray P. et al, (2008) Both in vitro kinase assay and IP kinase assay.;								18256024:Ray P. et al, (2008) Ser 174;		18256024:Ray P. et al, (2008) Ser 174;					10.6828
STE5	FUS3	YDR103W	YBL016W														8314085:Kranz JE et al (1994) Ste5 co-immunprecipitates Fus3 and vice versa.;12511654:Park SH. et al, (2003) ;	8314085:Kranz JE et al (1994) Ste5 and Fus3 interact in Y2H.;		8314085:Kranz JE et al (1994) Ste5 is phosphorylated by Fus3. Both proteins are immunoprecipitated from yeast.;				8314085:Kranz JE et al (1994) Overexpression of Ste5 restores alpha-factor sensitivity of fus3-2 and fus3-205.;1819502:Elion EA et al (1991) Overexpression of Ste5 partially suppresses G1 arrest defect of a fus3 null mutant.;	11729141:Erdman S et al (2001) ste5 mutant and fus3, kss1 double mutant show reduced levels of filament formation when exposed to low levels of alpha factor.;										10.6749
PBS2	RCK2	YJL128C	YLR248W																	10805732:Bilsland-Marchesan et al. (2000). Pbs2EE activated Hog1 phosphorylates Rck2 in vitro.;		10805732:Bilsland-Marchesan et al. (2000). Expression of a constitutive Pbs2 allele (PBS2DD) is toxic. Deletion of RCK2 suppresses the lethal phenotype.;		10805732:Bilsland-Marchesan et al. (2000). Overexpression of wt RCK2 suppresses the osmo-sensitivity of a pbs2 mutant.;15341652:Bilsland et al. (2004). RCK2 overexpression partially suppresses the sensitivity of pbs2 mutants to oxidative-stress agents.;14735355:Jiang L. et al, (2004) Deletion of rck2 suppresses the toxicity caused by overexpression of PBS2-DD alelle;									10805732:Bilsland-Marchesan et al. (2000). A change in Rck2 phospho-forms is observed in wt cells that were exposed to osmo-stress. Rck2 phospho-peptides purified from pbs2 cells show different mobilities than the wt preparation.;		10.6681
CDC28	CLA4	YBR160W	YNL298W			19779198:Holt et al. (2009). Phosphorylated peptides whose abundance decreased by more than 50%, in vivo, following Cdk1-as inhibition. Assay: chemical inhibition of Cdk1 followed by quantitative mass spectrometry.;											11134337:Mtichell DA. et al, (2001);				19458192:Zou J. et al. (2009) This gene is synthetic lethal in cln1 delete cln2 delete.;	11134337:Mitchell DA. et al, (2001) Cdc28Y19F suppresses the elongated bud morphology of cla4 mutants. (Phophorylation-dependent);										11134337:Mitchell DA. et al, (2001) Cdc28 phosphorylation is increased in a cla4 delete by SDS-PAGE (probably indirect through Swe1);			10.5943
RAD9	MEC1	YDR217C	YBR136W											20190278:Chen et al. 2010 Following MMS treatment.;							18677117:Fasullo M. et al, (2008) in the presence of HU and UV;9017389:Paulovich AG . et al, 1997;	18677117:Fasullo M. et al, (2008) deletion of rad9 partially suppresses increased hetero-allelic recombination in mec1-21;16287875:Corda et al. 2005 rad9 mutant prevents suppression of mec1 lethality by yku80 delete.;								17563356:Smolka MB et al, 2007 S989;			15542824:Clerici M. et al, (2004) Rad9 phosphorylation is reduced in mec1 delete;9734355:Emili A. et al, 1998;19187758:Usui T. et al, 2009 mec1 tel1 double delete was used;		10.5336
SWI5	PHO85	YDR146C	YPL031C															10692159:2-hybrid interaction between SWI5 and PCL2. Measday 2000;	10692159:Measday 2000;	10692159:Measday 2000;	9529390:Aerne 1998;		10692159:Overexpression of SWI5 is toxic in a pho85 delete. Measday 2000;												10.5209
SSN8	SSN3	YNL025C	YPL042C													18420932:Score : 0.57402 Hillenmeyer M. et al, (2008);	7732022:Kuchin S. et al, (1995) CoIP;11226276:Zaman Z. et al, (2001) CoIP;12200444:Borggrefe T. et al, (2002) CoIP;	7732022:Kuchin S. et al, (1995);9488431:Kuchin S. et al, (1998) Two hybrid;	7877695:Liao SM. et al, (1995) recombinant SSN3 interacts with Ssn8-Gst;9702190:Hengartner CJ. et al, (1998) copurify;						7877695:Liao SM. et al, (1995) Both deletes have similar transcriptional defects by reporter activity;							10861906:Ohkuni K. et al, (2000) SSN8 transcript increases in ssn3 delete;			10.4955
TAO3	CBK1	YIL129C	YNL161W											11805837:by Ho et al (2002);20489023:Breitkreutz A. et al, (2010);			12972564:Nelson B. et al, (2003);11854408:Du LL. et al, (2002) CoIP;	12972564:Nelson B. et al, (2003);			16552603:Bogomolnaya LM. et al, (2006);	19967545:Panozzo C. et al, (2010) cbk1-S745F mutant suppresses the growth defect and aggregate phenotype of tao3 delete;													10.4625
GIC2	CLA4	YDR309C	YNL298W								Sharifpoor et al, unpublished:by Sharifpoor S. et al, (2010) Overexpression of gene is more toxic in kinase delete. Score : -0.35. P-value : 6.35E-05;		11489916:Drees BL. et al, (2001);								9367979:Chen GC. et al, (1997) gic1gic2cla4 triple is SL (gic1,gic2 are redundant) gic2cla4 double grows normally;		Sharifpoor et al, unpublished:by Sharifpoor S. et al, (2010) Score : -0.61. Confidence : High;	9367979:Chen GC. et al, (1997) Overexpression of CLA4 can partially suppress the ts phenotype of gic1gic2 double.;										11106754:Gulli MP. et al, (2000);	10.387
FPR3	CKA2	YML074C	YOR061W																	9148902:Wilson LK. et al, (1997);								9148902:Wilson LK. et al (1997) phospho-peptide mapping (Tyr186);					12435747:Bandhakavi S. et al, (2003) Fpr3 phosphorylation is reduced in cka2-13 temperature sensitive allele;		10.385
SEC63	CKA1	YOR254C	YIL035C																	15671059:Wang X. et al, (2005);								15671059:Wang X. et al, (2005) Thr652, Thr 654 Western blot;					15671059:Wang X. et al, (2005);		10.385
KIP1	CDC28	YBL063W	YBR160W																	20463882:Kip1-12myc-6A (all 6 CDK-consensus sites mutated into alanine) is not phosphorylated by Clb2-Cdc28 in vitro. Chee M.K. et al., (2010).;20463882:Kip1-12myc is phosphorylated by Clb2-Cdc28 in vitro. Chee M.K. et al., (2010).;								20463882:Phospho-serine 1037 and 1040 were found by LC/MS/MS analysis. Chee MK et al., (2010).;	20463882:Loss of phosphorylation results in greatly diminished SPB-separation. Chee MK et al., (2010).;						10.3691
PUF6	CKA2	YDR496C	YOR061W																	18413716:Deng Y. et al, (2008) Sea Star CKII phosphorylates Puf6 in vitro;								18413716:Deng Y. et al, (2008) Mass Spectrometry and Site directed mutagensis (Ser 31, 34 and 35);	18413716:Deng Y. et al, (2008) Ser31, 34,35;						10.3691
RAD54	MEK1	YGL163C	YOR351C																	19917248:Niu H 2009;								19917248:Niu H 2009;	19917248:Niu H 2009;						10.3691
RPS2	CTK1	YGL123W	YKL139W																	17545469:Rother S. et al, (2007);								17545469:Rother S. et al, (2007) Ser238 In vitro site directed mutagenesis;	17545469:Rother S. et al, (2007) Rps2-S238A mutant is sensitive to translational inhibitory drugs, similar to ctk1 mutant;						10.3691
MOB1	MPS1	YIL106W	YDL028C										9436989:Luca et al (1998);				9436989:Luca et al (1998);	9528782:Komarnitsky et al (1998);		9436989:Luca et al (1998);															10.337
IKI3	HRR25	YLR384C	YPL204W											16429126:by Gavin et al (2006);12628929:SchÃ¤fer et al. (2003). Use Hrr25-TAP as bait.;			19656297:Mehlgarten C. et al, (2009) CoIP;															19656297:Mehlgarten C. et al, (2009) HRR25 is required for Iki3 (elongator) binding to Kti12;	19656297:Mehlgarten C. et al, (2009);		10.3285
HOT1	HOG1	YMR172W	YLR113W											20489023:Breitkreutz A. et al, (2010);				10409737:Rep et al. (1999).;12743037:Alepuz et al. (2003). Two-hybrid analyses indicated that Hot1 was able to interact with Hog1, and binding was not affected by mutation of the Hog1 phosphorylation sites in Hot1.;		12743037:Alepuz et al. (2003). HA-tagged wild-type Hot1 and a mutant allele of Hot1 (Hot1-m5) that contains mutations in all putative phosphorylation sites for the MAPK (i.e. Ser30, Ser70, Ser153, Ser360 and Ser410 to Ala) were subjected to an in vitro phosphorylation assay together with active Hog1. Only wt Hot1 was phosphorylated by Hog1 in vitro.;	10409737:Rep et al. (1999). Transcription of GPD1 and GPP2 is more reduced in hog1hot1 double mutant strains than the corresponding single mutants.;				17403898:Zapater et al. (2007). Binding of Hog1 to the STL1 promoter in response to osmo-stress depends on Hot1.;										10.1558
RPO21	HOG1	YDL140C	YLR113W														16857590:Proft et al. (2006). GST-Hog1 was conjugated with the Sulfo-SBED photocrosslinking agent and incubated with yeast PolII purified from a TAP-Rpb9 tagged strain. Rpb1 was unambiguously identified as a target with an antibody (8WG16) against this specific subunit.;12743037:Alepuz et al. (2003). C-terminal region of Hog1 (residues 265Â±435) fused to GST pulls down Rpo21 and Rbp2, as determin…		12743037:Alepuz et al. (2003). Purified Hog1 from Escherichia coli interacts with Rpb1-myc from yeast in vitro.;									16857590:Proft et al. (2006). Hog1 interacts more efficiently with Rpo21 phosphorylated at serine 2 or serine 5 of the C-terminal domain in yeast cell extracts.;				17403898:Zapater et al. (2007). Recruitment of Rpo21 (RNA polII) to the promoters of osmo-responsive genes depends on Hog1.;14737171:De Nadal et al. (2004). Rpb1 binding by ChIP analysis showed that Rpb1 is associated with the HSP12 promoter. The association is dependent on osmo-stress and Hog1.;			10.0751
BUR2	SGV1	YLR226W	YPR161C											16429126:by Gavin et al (2006);16554755:by Krogan et al (2006);17200106:by Collins SR. et al, (2007);20489023:Breitkreutz A. et al, (2010);			10982824:Yao S. et al, (2000) CoIP and Copurify;19328068:Qiu H. et al, (2009);	10982824:Yao S. et al, (2000) Two hybrid;			11390638:Murray et al. (2001). Identified in a synthetic lethal screen using a bur1-1 as the query. Slow growth observed for the double.;			10982824:Yao S. et al, (2000) Overexpression of SGV1 suppresses the growth defect of bur2 delete on inositol and caffience and formamide Suppression also requires SGV1 to have intact kinase activity;16040246:Laribee RN. et al, (2005) Overexpression of BUR1 suppresses bur2 delete in methylation of lysine K4.;											10.0003
DPB2	CDC28	YPR175W	YBR160W		14574415:by Ubersax et al., (2003);15744308:Loog and Morgan 2005;															14747467:Dpb2 is phosphorylated by Cdc28 in vitro by using ï»¿ï»¿ï»¿ï»¿ï»¿lambda-32-P-ATP. Kesti T. et al., (2004);													14747467:Phospho-shift of Dpb2 is absent in a cdc28-4 ts strain grown at restrictive temperature. Kesti T. et al., (2004);14747467:Phospho-shift of Dpb2 is dependent upon the phosphorylation of Ser144. Kesti T. et al., (2004);		9.97707
PKC1	PKH2	YBL105C	YOL100W																	10567559:Inagaki M et al (1999) Pkh2 phosphorylates Pkc1 (787-1151) in vitro.;11726514:Friant S et al (2001) Pkh2 phosphorylates Pkc1 in vitro and Pkh2 kinase activity is increased by phytosphingosine.;					10567559:Inagaki M et al (1999) pkc1 and pkh1D398G,pkh2 mutants share cell lysis defect, which is rescued by osmo-stabilizer.;			10567559:Inagaki M et al (1999) Pkc1p T983 (conserved Thr residue in activation site) is phosphorylated by Pkh2p in vitro.;				10567559:Inagaki M et al (1999) Pkc1p kinase activity during heat shock is reduced in pkh1D398G, pkh2 null mutant background.;			9.95622
PKH2	PKC1	YOL100W	YBL105C																	10567559:Inagaki M et al (1999) Pkh2 phosphorylates Pkc1 (787-1151) in vitro.;					10567559:Inagaki M et al (1999) pkc1 and pkh1D398G,pkh2 mutants share cell lysis defect, which is rescued by osmo-stabilizer.;			10567559:Inagaki M et al (1999) Pkc1p T983 (conserved Thr residue in activation site) is phosphorylated by Pkh2p in vitro.;				10567559:Inagaki M et al (1999) Pkc1p kinase activity during heat shock is reduced in pkh1D398G, pkh2 null mutant background.;			9.95622
GPA2	IME2	YER020W	YJL106W														10454558:Ime2 copurfies with His-Gpa2. Donzeau 1999 ;	10454558:2-hybrid interaction between GPA2 and IME2. Donzeau 1999 ;		10454558: Donzeau 1999 ;				10454558:High copy IME2 partially suppresses gpa2 sporulation defect. Donzeau 1999 ;											9.92646
MRC1	RAD53	YCL061C	YPL153C					16487579:Synthetic Growth Defect or Synthetic Lethality. dSLAM by Pan et al. (2006);17314980:Phenotypic Enhancement. e-MAP data by Collins et al (2007);						20190278:Chen et al. 2010 Following MMS treatment.;			17130285:Smolka MB et al, 2001 IP-MS Western;				11331602:Hu F et al (2001) mrc1-1 and rad53-21 are synthetic lethal.;	17618841:Tsolou A. et al, 2007 rad53 delete rescues mrc1cdc13 double mutant;				11331602:Hu F et al (2001) Overexpression of RAD53 shows HMR-silencing defect, which is shared with mrc1 deletion mutant.;									9.90239
ATG8	ATG1	YBL078C	YGL180W	16319894:by Ptacek et al (2005);					20093466:by Costanzo M. et al, (2010) YBL078C as query, YGL180W as array. Score : 0.101. P-value : 5.07E-03. ;	20093466:by Costanzo M. et al, (2010) YBL078C, YGL180W. Score : 0.292. ;											19398890:Ho KH 2009;				11062255:reduced uptakes of luciferase in reconstituted microautophagocytosis in a cell-free system Sattler;		11689437:Atg1 and Atg8 colocalize to pre-autophagosomal structures Suzuki 2001;							12589048:GFP-Atg8 relocalization from cytosol to vacuolar lumen under nitrogen starvation conditions depends on ATG1. Abeliovich 2003 ;18077553:Atg1 required for correct localization of GFP-Atg8 (localization defective in atg1 atg11) Cheong 2008 ;	9.89143
ATG13	TPK3	YPR185W	YKL166C																	16172400:GST-Atg13 from yeast is phosphorylated by bovine PKA catalytic subunit. Budovskaya 2005 ;													19805182: Stephan 2009;	19805182:PKA required for localization of Atg13 to PAS (localization inhibited by dominant negative RAS-ala22 allele). Stephan 2009;	9.80963
ATG13	TPK2	YPR185W	YPL203W																	16172400:GST-Atg13 from yeast is phosphorylated by bovine PKA catalytic subunit. Budovskaya 2005 ;													19805182:Stephan 2009;	19805182:PKA required for localization of Atg13 to PAS (localization inhibited by dominant negative RAS-ala22 allele). Stephan 2009;	9.80963
ATG13	TPK1	YPR185W	YJL164C																	16172400:GST-Atg13 from yeast is phosphorylated by bovine PKA catalytic subunit. Budovskaya 2005 ;19805182:Stephan 2009;													19805182:Stephan 2009;	19805182:PKA required for localization of Atg13 to PAS (localization inhibited by dominant negative RAS-ala22 allele). Stephan 2009;	9.80963
MAD1	MPS1	YGL086W	YDL028C																	8688079:Hardwick et al (1996);													8688079:Hardwick et al (1996);	20383151:Kwiatkowski et al (2010);	9.80963
MSN2	SSN3	YMR037C	YPL042C																	11331604:Chi 2001;													11331604:Chi 2001;	11331604:Chi 2001;	9.80963
SLM1	TOR2	YIL105C	YKL203C																	15372071:Audhya A (2004) Slm1 is phosphorylated by TORC2 complex (immunoprecipitated using tagged Avo2) but is no longer phosphorylated in cells expressing Tor2 kinase dead mutant.;													15372071:Audhya A (2004) Slm1 phospho-forms are absent in tor2 ts mutant at 37C.;	15372071:Audhya A (2004) The plasma membrane localization of Slm1 allele that cannot interact with PI4,5P2 (Slm1KA-GFP) is absent in tor2 ts mutant.;	9.80963
SWI5	CDC28	YDR146C	YBR160W		14574415:by Ubersax et al., (2003);15744308:Loog and Morgan 2005;	19779198:Holt et al. (2009). Phosphorylated peptides whose abundance decreased by more than 50%, in vivo, following Cdk1-as inhibition. Assay: chemical inhibition of Cdk1 followed by quantitative mass spectrometry.;							17634282:by Wong et al., (2007);																			8887667:Lim HH. et al, (1996) Overexpression of cdc28 enhances transcription of Swi5;			9.75898
GLC8	PHO85	YMR311C	YPL031C	16319894:by Ptacek et al (2005);	16330754:Dephoure N (2005);									11805837:by Ho et al (2002);						12407105:Tan YS (2003) ;															9.74666
RPO21	CTK1	YDL140C	YKL139W																	10594013:Rodriguez CR. et al, (2000) Ctk1 phosphorylates the C-terminal domain of RNA polymerase in vitro;11118453:Hautbergue G. et al, (2001) Ctk1 phosphorylates the C-terminal domain of RNA polymerase in vitro;12972617:Keogh MC. et al, (2003);											10594013:Patturajan M. et al, (1999) Serine 5 phosphorylation of Rpo21 is increased in ctk1 delete Serine 2 phosphorylation of Rpo21 is reduced in ctk1 delete;11751637:Cho EJ. et al, (2001) Serine 2 phosphorylation of Rpo21 is reduced in ctk1 delete;17088384:Xiao T. et al, (2007) Serine 2 phosphorylation of Rpo21 C-terminal domain is reduced in ctk1 delete;19328068:Qiu H. et al, (2009) Serine 2;		10594013:Rodriguez CR. et al, (2000) CTD phosphorylation of Rpo21 is reduced in ctk1 delete;11606527:Lindstrom DL. et al, (2001);11751637:Cho EJ. et al, (2001) ChIP-PCR;17088384:Xiao T. et al, (2007) ctk1 is required for C-terminal domain of RNA polymerase II phosphorylation;17376774:Max T. et al, (2007);		9.73693
CRF1	YAK1	YDR223W	YJL141C					Sharifpoor et al, unpublished:by Sharifpoor S. et al, (2010) YDR223W as query, YJL141C as array. Score : -0.348. P-value : 5.117E-07. ;												15620355:Martin DE. et al, (2004) ;													15620355:Martin DE. et al, (2004) Yak1 activates Crf1;	15620355:Martin DE. et al, (2004) Crf1 is localized to the cytoplasm in a yak1 deletion strain but not in the wild type in the presence of rapamycin.;	9.66246
PKC1	SLT2	YBL105C	YHR030C					20093466:by Costanzo M. et al, (2010) YBL105C_tsq539 as query, YHR030C as array. Score : -0.229. P-value : 5.47E-05. ;		20093466:by Costanzo M. et al, (2010) YBL105C_tsq539, YHR030C. Score : 0.411. ;														19564916:Guo S et al (2009) Expression of dominant negative allele of PKC1 (K853R) allows repolarization of actin in slt2 deletion mutant under heat stress.;9504907:Hata H et al (1998) Overexpression of PKC1 suppresses slt2 sensitivity to heat and staurosporine.;	14665455:Reinoso-Martin C et al (2003) pkc1 and slt2 mutants show hypersensitivity to casofungin.;11283616:Harrison JC et al (2001) slt2 and pck1 show defects in morphogenesis-checkpoint-mediated G2 delay in response to actin perturbation (latrunculin B).;11937029:Krause SA et al (2002) pkc1 and slt2 mutants decreased viability upon N, C starvation and rapamycin treatment.;16087742:Claret S et al…							9343415:Buehrer et al (1997) PKC1 mediates pheromone induced activation of SLT2.;	8530423:Davenport KR et al (1995) Hypotonic shock-induced tyrosine phosphorylation of Slt2p requires the presence of PCK1.;18184748:Bermejo C et al (2008) Zymolyased-induced phosphorylation of Slt2p is absent in pkc1 mutant (maintained in 1M sorbitol).;10625705:Martin H et al (2000) Dual phosphorylation of Slt2p is increased in a strain overexpressing constitutively active PKC1[A398A405A406].;		9.66025
SLT2	PKC1	YHR030C	YBL105C					20093466:by Costanzo M. et al, (2010) YBL105C_tsq539 as query, YHR030C as array. Score : -0.229. P-value : 5.47E-05. ;		20093466:by Costanzo M. et al, (2010) YBL105C_tsq539, YHR030C. Score : 0.411. ;														19564916:Guo S et al (2009) Expression of dominant negative allele of PKC1 (K853R) allows repolarization of actin in slt2 deletion mutant under heat stress.;9504907:Hata H et al (1998) Overexpression of PKC1 suppresses slt2 sensitivity to heat and staurosporine.;	11283616:Harrison JC et al (2001) pkc1 and slt2 show defects in morphogenesis-checkpoint-mediated G2 delay in response to actin perturbation (latrunculin B).;14665455:Reinoso-Martin C et al (2003) pkc1 and slt2 mutants show hypersensitivity to casofungin.;11937029:Krause SA et al (2002) pkc1 and slt2 mutants decreased viability upon N, C starvation and rapamycin treatment.;16087742:Claret S et al…							7628692:Kamada Y et al (1995) Slt2 kinase activity on MBP depends on Pkc1.;	18184748:Bermejo C et al (2008) Zymolyased-induced phosphorylation of Slt2p is absent in pkc1 mutant (maintained in 1M sorbitol).;17986446:Wang Y et al (2008) Alpha- factor induced Slt2 phosphorylation is absent in pkc1 mutant.;10625705:Martin H et al (2000) Dual phosphorylation of Slt2p is increased in a strain overexpressing constitutively active PKC1[A398A405A406].;11283616:Harrison JC et al (…		9.66025
BCY1	YGK3	YIL033C	YOL128C	16319894:by Ptacek et al (2005);																						12704202:Griffioen et al., 2003: Unlike wt cells Bcy1-GFP remains nuclear in a mck1mrk1ygk3 triple mutant background, upon exposure to heat stress at 37C. Replacement of two serine clusters with aspartate in Bcy1, GFP-Bcy1 (S cI cII A), results in an even signal distribution over the nucleus and cytoplasm, suggesting that Bcy1 phosphorylation is compromised in the yeast GSK3 triple mutant.;							12704202:Griffioen et al., 2003: Phospho-shift analysis shows that Ygk3 is responsible for some of the Bcy1 phospho-forms that are observed in response to heat stress.;	12704202:Griffioen et al., 2003: GFP-Bcy1 moves from the nucleus to the cytoplasm upon exposure to heat stress at 37C. In Ygk3 mutants the GFP-Bcy1 signal remains in the nucleus. Phospho-shift analysis shows that Ygk3 is required for the phosphorylation of Bcy1 upon heat stress.;	9.64699
GCN5	SNF1	YGR252W	YDR477W														16287868:Liu Y. et al, (2005) HA-Gcn5 and GST-Snf1 expressed and purified from yeast by GST purification;			16287868:Liu Y. et al, (2005) Recombinant Gcn5 is phosphorylated by Gst-purified Snf1 protein;	15719021:Lo WS. et al, (2005) ;			19841091:Liu Y. et al, (2009) Overexpressing Snf1p suppresses phenotypes associated with the phospho-deficient Gcn5 mutants, suggesting that it is the interaction with Snf1p important for Gcn5p to activate HIS3 promoter;	19841091:Liu Y. et al, (2009) Mutations in GCN5 phenocopy snf1-delete in reduced HIS3 gene acetylation and reduced GCN5 phosphorylation.;										9.62294
CTK2	CTK1	YJL006C	YKL139W											11805826:by Gavin et al (2002);16429126:by Gavin et al (2006);16554755:by Krogan et al (2006);17200106:by Collins SR. et al, (2007);20489023:Breitkreutz A. et al, (2010);			7565723:Sterner DE. et al, (1995) Co-purify;14769921:Hurt E. et al, (2004) IP-MS;17643376:Wyce A. et al, (2007);	9488431:Kuchin S. et al, (1998) Two hybrid;	7565723:Sterner DE. et al, (2009);						7565723:Sterner DE. et al, (1995) Both deletes are cold sensitive;										9.60047
ADR1	SNF1	YDR216W	YDR477W																			20139423:Ratnakumar S. et al, (2010) adr1 mutant suppresses snf1 delete;		6392016:Denis CL. et al, (1984);3540604:Denis CL. et al, (1986);3302603:Denis CL. et al, (1987);								12167649:Young ET. et al, (2002) Snf1 is required for binding of ADR1 to the promoter by ChIP assays;19398770:Ratnakumar S. et al, (2009) SNF1 is required for dephosphorylation of Adr1 by WB using phospho-specific antibodies;	18791642:Kacherovsky N. et al, (2008) SNF1 gene is partially required for fill decrease in serine 98 phosphorylation of Adr1 that is normally seen in low glucose (the difference is quantified as less than two fold);		9.57771
CLB3	CDC28	YDL155W	YBR160W										17634282:by Wong J. et al., (2007);	16554755:by Krogan et al (2006);17200106:by Collins SR. et al, (2007);15200949:by Archambault V. et al., (2004);18563728:by Kito K. et al., (2008);20489023:Breitkreutz A. et al, (2010);			7973730:Espinoza S.H. et al., 1994;8455600:Grandin N. et al., 1993;10206189:Shellman Y.G. et al., (1999);				10662771:Loss of the B-type cyclin Clb3p under conditions of limited cyclin-dependent kinase activity (cdc28-4 clb5Î” cells) causes a spindle positioning defect that results in an undivided nucleus entering the bud.;			1849457:Overexpression of Clb3 suppresses the growth defect of cdc28-1N cells but not START-defective cdc28-4 cells. Surana U. et al., 1991;											9.56636
CLB4	CDC28	YLR210W	YBR160W										17634282:by Wong J. et al., (2007);	16554755:by Krogan et al (2006);20489023:Breitkreutz A. et al, (2010);			8455600:Grandin N. et al., 1993;				10662771:Loss of the B-type cyclin Clb4p under conditions of limited cyclin-dependent kinase activity (cdc28-4 clb5Î” cells) causes a spindle positioning defect that results in an undivided nucleus entering the bud.;			1849457:Overexpression of Clb4 suppresses the growth defect of cdc28-1N cells but not START-defective cdc28-4 cells. Surana U. et al., 1991;											9.56636
CKI1	TPK1	YLR133W	YJL164C	16319894:by Ptacek et al (2005);													16751660:Deminoff SJ. et al, (2006) CoIP;	16751660:Deminoff SJ. et al, (2006) Two hybrid;		16172400:GST-Cki1 from yeast is phosphorylated by bovine PKA catalytic subunit Budovskaya 2005 ;															9.50162
NPA3	PHO85	YJR072C	YPL031C	16319894:by Ptacek et al (2005);													15082539:Keniry ME. et al, (2004) GST-Pcl1 (bacteria) pull down;	15082539:Keniry ME. et al, (2004) Two-hybrid screen with Pcl1 as bait;		15082539:Keniry ME. et al, (2004) Pcl1-pho85 was purified from yeast;															9.50162
ASF1	RAD53	YJL115W	YPL153C					16487579:Synthetic Growth Defect or Synthetic Lethality. dSLAM by Pan et al. (2006);						11805826:by Gavin et al (2002);16554755:by Krogan et al (2006);11805837:by Ho et al (2002);17200106:by Collins SR. et al, (2007);			11331602:Hu F et al (2001) Asf1 co-immunoprecipiates with Rad53 (and vice versa) and this physical interaction is reduced in DNA damaging conditions (HU and MMS);16020781:Sharp et al. 2005 Rad53 coprecipitates with Asf1-HA in an epitope-dependent manner in wild type cells.;11172707:Emili A. et al, 2001 CoIP;17130285:Smolka MB et al, 2001 IP-MS;12917350:Lee SJ et al, 2003;15755447:Nedelcheva MN et…				15542840:Ramey CJ et al, 2004 in an sml1 deletion background;16501045:Kats ES et al, 2006 in sml1 deletion background;	16020781:Sharp et al. 2005 asf1 delete suppresses the rescue of rad53 cac1 double mutants.;15542840:Ramey CJ et al, 2004 deletion f rad53 suppresses asf1 checkpoint defects;		11331602:Hu F et al (2001) Overexpression of ASF1 suppresses the temperature sensitivity of mrc1-1 rad53-21 double mutant and HU sensitivity of rad53-21 single mutant.;17299042:Usui and Petrini. 2007 Overexpression of ASF1 suppresses rad53-TA and rad53-21 sensitivity to HU.;											9.47076
SOG2	KIC1	YOR353C	YHR102W										11283351:by Ito et al (2001);18719252:by Yu H. et al. (2003);	11805837:by Ho et al (2002);16554755:by Krogan et al (2006);17200106:by Collins SR. et al, (2007);20489023:Breitkreutz A. et al, (2010);				12972564:Nelson B. et al, (2003);																12972564:Nelson B. et al, (2003);	9.45971
RDS2	SNF1	YPL133C	YDR477W	16319894:by Ptacek et al (2005);		19888214:Usaite R. et al, (2009) Chip-CHIP, decreases expression;																										17875938:Soontorngun N. et al, (2007) Snf1 is required for binding of Rds2 to specific promoters (FBP1) by ChIP assay;	17875938:Soontorngun N. et al, (2007) ;		9.40863
CIN5	TPK2	YOR028C	YPL203W																										19774548:Pereira J. et al, (2009) T192A, S196A;			19774548:Pereira J. et al, (2009) Phosphorylation by PKA affects Cin5 protein stability;	19774548:Pereira J. et al, (2009) In tpk1tpk2tpk3yak1 quadruple;		9.35591
CIN5	TPK3	YOR028C	YKL166C																										19774548:Pereira J. et al, (2009) T192A, S196A;			19774548:Pereira J. et al, (2009) Phosphorylation by PKA affects Cin5 protein stability;	19774548:Pereira J. et al, (2009) In tpk1tpk2tpk3yak1 quadruple;		9.35591
CIN5	TPK1	YOR028C	YJL164C																										19774548:Pereira J. et al, (2009) T192A, S196A;			19774548:Pereira J. et al, (2009) Phosphorylation by PKA affects cin5 protein stability;	19774548:Pereira J. et al, (2009) tpk1tpk2tpk3yak1 quadruple;		9.35591
SPT15	CKA2	YER148W	YOR061W														11551505:Ghavidel H. et al, (2001) CoIP;			11551505:Ghavidel H. et al, (2001);													11551505:Ghavidel H. et al, (2001) in a ckb1 mutant (catalytic subunit of CK2), spt15 phosphorylation is lost;		9.33817
CDC37	CKA2	YDR168W	YOR061W																	12435747:Bandhakavi S. et al, (2003) Cdc37 phosphorylation is absent in cka2-13 temperature sensitive allele;				12435747:Bandhakavi S. et al, (2003) -CDC37 is a multicopy suppressor of cka2-13 temperature sensitive allele at non-permissive temperatures. -CDC37 is also a multicopy suppressor of cka2-13 temperature sensitive allele at permissive temperatures in the presence of teh cka2 inhibitor, geldanamycin.;14623082:Bandhakavi S. et al, (2003) -CDC37 overexpression suppresses flocculation phenotype of cka…	17220467:Hawle P et al (2007) cdc37 S14A mutant and cka2 mutant are sensitive to osmotic (2M sorbitol) and cell wall stress (Calcofluor white).;				12435747:Bandhakavi S. et al, (2003) -IP-kinase assays using S14,17A mutations of Cdc37 show similar reduction in phosphorylation as cka2-ts -Also assayed by growth and cka2 activity (through Fpr3 phosphorylation);						9.30841
NRG1	SNF1	YDR043C	YDR477W														11404322:Vyas VK. et al, (2001);	11404322:Vyas VK. et al, (2001);				11281938:Zhou H. et al, (2001);11404322:Vyas VK. et al, (2001);12024013:Kuchin S. et al, (2002);18757815:Ye T. et al, (2008) Under salt stress;										18757815:Ye T. et al, (2008) Increase in protein levels of Nrg1 during salt stress is partially dependent on Snf1.;			9.29826
BNI1	PRK1	YNL271C	YIL095W																	19220811:Wang J (2009) Prk1 phosphorylates Bni1 in vitro.;												19220811:Wang J (2009) Bni1 phosphorylation by Prk1 disrupts intramolecular interaction and increases Bni1 activity on actin polymerization.;	19220811:Wang J (2009) Thr residues in Bni1 is phosphorylated in vivo and this is reduced in prk1 mutant and is absent in prk1 ark1 double mutant.;		9.28498
HSF1	YAK1	YGL073W	YJL141C																	18793336:Lee P. et al, (2008);												18793336:Lee P. et al, (2008) Phosphorylation of Hsf1 by Yak1 increases DNA binding activity of Hsf1 in vitro (Gel-shift) and in vivo (reporter assay);	18793336:Lee P. et al, (2008) Phospho-shift;		9.28498
NEJ1	DUN1	YLR265C	YDL101C																	17101301:Ahnesorg and Jackson. 2007 Immunoprecipitated Dun1 phosphorylates purified Nej1 in vitro. Replacing Ser-297 and Ser-298 with alanine reduces this phosphorylation.;												19571008:Carter et al. 2009 Nej1-Srs2 physical interaction is lost in a dun mutant background.;	17101301:Ahnesorg and Jackson. 2007 Nej1 phosphorylation in response to 4-NQO is abolished when MEC1 is deleted.;		9.28498
MTH1	YCK1	YDR277C	YHR135C																	14755054:Moriya H. et al, (2004);									14755054:Moriya H. et al, (2004) ;			14755054:Moriya H. et al, (2004) Glucose-triggered degradation of Mth1 protein is abolished in yck1yck2-ts;			9.2691
STD1	YCK1	YOR047C	YHR135C																	14755054:Moriya H. et al, (2004);									14755054:Moriya H. et al, (2004);			14755054:Moriya H. et al, (2004) Glucose-triggered degradation of Std1 protein is abolished in yck1yck2-ts;			9.2691
BMH1	HRR25	YER177W	YPL204W														17559233:Kakiuchi K et al (2007) Hrr25 co-purifies with Bmh1-Bmh2 complex by IP-MS.;			19860830:Clokie S. et al, (2009);								19860830:Clokie S. et al, (2009) Serine 237 Site directed mutagenesis;							9.261
ELF1	CKA2	YKL160W	YOR061W														16756761:Kubinski K. et al, (2006);			16756761:Kubinski K. et al, (2006);								16756761:Kubinski K. et al, (2006) Ser 95, Ser 117 Mass Spec;							9.261
SVF1	CKA2	YDR346C	YOR061W														18265947:Maslyk M. et al, (2008) CoIP;			18265947:Maslyk M. et al, (2008) Recombinant CK2 phosphorylates Svf1 in vitro;								18265947:Maslyk M. et al, 2008 Mass Spec, 2D gel Ser210, Ser211, Ser227, Ser231, Ser233 and Ser237;							9.261
SVF1	CKA1	YDR346C	YIL035C														18265947:Maslyk M. et al,(2008) CoIP;			18265947:Maslyk M. et al, (2008) Recombinant CKII phosphorylates Svf1;								18265947:Maslyk M. et al, 2008 Mass Spec, 2D gel Ser210, Ser211, Ser227, Ser231, Ser233 and Ser237;							9.261
CDC3	CDC28	YLR314C	YBR160W			19779198:Holt et al. (2009). Phosphorylated peptides whose abundance decreased by more than 50%, in vivo, following Cdk1-as inhibition. Assay: chemical inhibition of Cdk1 followed by quantitative mass spectrometry.;														12429908:Clb2-Cdc28 complex phosphorylates GST-Cdc3 in vitro. Tang C.S.L. et al., 2002;								12429908:Cdc3 is a phosphoprotein. Cdc3-3HA and Cdc3-S1S2 were labelled with 32P-orthophosphoate in vivo and analyzed by SDS-PAGE. Tang C.S.L. et al., 2002;12429908:2D-phosphopeptide analysis show that S503 and S509 are phosphorylated in vivo. Mutation of these sites results in loss of phosphorylation. Tang C.S.L. et al., 2002;							9.21662
HHT2	RAD53	YNL031C	YPL153C														14651846:Gunjan A. et al, 2003;19578373:Singh RK. et al, 2009;			19578373:Singh RK et al, 2009 IP kinase assay;		17179095:Reis et al. 2007 Deletion of HHT2-HHF2 suppresses the synthetic lethality of pap2 rad53 double mutant.;14651846:Gunjan A. et al, 2003 Deletion of HHT2-HHF2 suppresses the sensitivity of rad53sml1 in MMS;	14651846:Gunjan A et al, 2003 Overexpression of HHT2 is more toxic in rad53 mutant;19578373:Singh RK et al, 2009 Overexpression of HHT2 is more toxic in rad53 mutant;												9.20383
SHO1	HOG1	YER118C	YLR113W																		19889095:Furukawa et al. (2009). hog1sho1 double deletion leads to diminished fluffy colony morphology and reduced AQY2-lacZ expression.;12052881:O'Rourke and Herskowitz (2002). Inactivation of SHO1 or MSB2 in the hog1 strain resulted in a marked reduction of cross talk signaling between the Hog-and pheromone signaling pathways, as deduced from FUS-lacZ expression.;9744864:O'Rourke and Herskowitz…				18184748:Bermejo C et al (2008) hog1 and sho1 mutants are hypersensitive to zymolyase.;16885417:Thorsen et al. (2006). Hog1 phosphorylation is observed upon exposure to As (III). SSK1 and SHO1 are required for As (III)-induced Hog1 phosphorylation.;10762242:Garcia-Rodriguez LJ et al (2000) hog1 and sho1 ssk2 ssk22 mutants are resistant to Calcofluor white.;11084293:Singh KK et al (2000) -hog1 and…				17363249:Hao et al. (2007). Sho1 is phosphorylated by Hog1 at Ser-166.;				17363249:Hao et al. (2007). Stress-dependent phosphorylation of Sho1 is absent in hog1 and pbs2 mutants.;		9.18782
RIM101	PHO85	YHL027W	YPL031C																	20382759: Nishizawa 2010 ;		20382759:rim101 delete suppresses growth defect of pho85 delete at pH 7.8. Nishizawa 2010 ;			20382759:Pho85 needed for maximal Rim101 repressor activity. Nishizawa 2010 ;									20382759:PHO85 required for nuclear exclusion of Rim101. Nishizawa 2010 ;	9.13392
RIM15	TOR1	YFL033C	YJR066W													18420932:Score : 0.49074 Hillenmeyer M. et al, (2008);						18225956:Wei M. et al, (2008) Deletion of rim15 suppresses the heat shock resistance and increased life-span phenotype of tor1 delete;											14690612:Pedruzzi I. et al, (2003) Rim15 is hyperphosphorylated in rapamycin treated cells (tor1 inhibited).;	14690612:Pedruzzi I. et al, (2003) -Rim15 localizes to the nucleus in the presnce of rapamycin -tor1-1 mutant (resistant to rap) reverts this nuclear accumulation phenotype, suggesting tor1-dependency;	9.10891
RPH1	RAD53	YER169W	YPL153C											20190278:Chen et al. 2010 Following MMS treatment.;						11809875:Kim et al. (2002) Reduction of Rph1 phosphorylation in rad53 mutant extracts in an in vitro kinase assay (GST-Rph1 fusion protein bound to glutathione-Sepharose) under DNA damaging conditions (UV and MMS).;													11809875:Kim et al. (2002) Rph1 phosphorylation is absent in rad53 mutants under UV and MMS DNA damaging conditions (phospho-shift). It was further shown that Rph1 phosphorylation was greatly reduced specifically in a rad53-D339A mutant (kinase dead);		9.02654
OPI1	PKC1	YHL020C	YBL105C																	11395523:Sreenivas et al (2001) PKC1 phosphorylates OPI1 in vitro.;		18842580:Nunez LR (2008) Deletion of OPI1 suppresses the inositol auxotroph phenotype of pkc1 mutant (data not shown).;						11395523:Sreenivas et al (2001) OPI1 is phosphorylated by PKC1 in vitro at S26 residue.;							8.96086
RAD6	SGV1	YGL058W	YPR161C																	16307922:Wood A. et al, (2005);19581288:Liu Y. et al, (2009) Weak phosphorylation only;		16286008:Keogh MC. et al, (2005) rad6 delete partially suppresses bur1 delete;						16307922:Wood A. et al, (2005) Ser120;							8.96086
RGT1	TPK2	YKL038W	YPL203W																	16844691:Kim JH. et al, (2006) PKA phosphorylates Rgt1 in vitro;		16844691:Kim JH. et al, (2006) rgt1 delete partially suppresses tpk1w mutant;						16844691:Kim JH. et al, (2006) Ser96, 146, 202, 283, 284 Western;							8.96086
RGT1	TPK1	YKL038W	YJL164C																	16844691:Kim JH. et al, (2006) PKA phosphorylates Rgt1 in vitro;		16844691:Kim JH. et al, (2006) rgt1 delete partially suppresses tpk1w;						16844691:Kim JH. et al, (2006) Ser 96, 146, 202, 283, 284 Western;							8.96086
SKN7	SLN1	YHR206W	YIL147C																	9843501:Li S et al (1998) Skn7 is phosphorylated by Sln1 - Ypd1 mediated phosphorelay;11073911:Janiak-Spens F et al (2000) Phosphophate transfers from Sln1-HK (histidine kinase domain) to Ssk1-R2 (receiver domain) in vitro.;12455952:Ault AD et al (1998) Skn7 is phosphorylated by Sln1 - Ypd1 mediated phosphorelay. Skn7 phosphorylation is increased in activated Sln1 mutant.;		11854400:Li S et al (2002) Activated allele of sln1 suppresses Hygromycin B sensitivity of skn7 D427N.;						9843501:Li S et al (1998) Skn7 is phosphorylated at D427 residue by Sln1-Ypd1 mediated phospho-relay. Skn7-D427N can no longer be phosphorylated in vitro.;							8.96086
SUM1	IME2	YDR310C	YJL106W																	2535912: Moore 2007;17158929:Moore 2007;		12192041:sum1 delete suppresses ime2 delete defect in NDT80 expression. Pak 2002;						17158929:Moore 2007;							8.96086
HRB1	SKY1	YNL004W	YMR216C											20489023:Breitkreutz A. et al, (2010);						16530282:Porat et al. (2006). Recombinant Sky1 was used to phosphorylate His-tag purified Hrb1 in vitro.;								16530282:Porat et al. (2006). Recombinant Sky1 was used to phosphorylate yeast extract from sky1 mutant cells, in vitro. Phospho-peptides were subjected to mass-spec analysis, revealing Hrb1. However, in vivo labeling of Hrb1 with 32P-orthophosphate suggests that Sky1 does not contribute to Hrb1 phosphorylation.;							8.94937
SWE1	ELM1	YJL187C	YKL048C					19269370:Fiedler D. et al, (2009);													10567524:Sreenivasan A. et al, (1999) At 37C only;10725226:Bouquin et al., 2000: swe1elm1 double mutant is temperature sensitive when incubated at 37C.;9891070:Edgington NP. et al, (1999) Swe1 deletion suppresses morphological defects of elm1 delete;	10567524:Sreenivasan and Kellogg, 1999: The elongated bud phenotype of an elm1 mutant is partially restored to normal by deletion of SWE1.;10725226:Bouquin et al., 2000: Deletion of SWE1 suppresses the hyper-polarised growth phenotype and increased accumulation of G2/M cells in the elm1 deletion background.;				10567524:Sreenivasan and Kellogg, 1999: elm1swe1 double mutants have multiple nuclei.;							10567524:Sreenivasan A. et al, (1999);		8.94566
ULP2	CDC28	YIL031W	YBR160W		14574415:by Ubersax et al., (2003);15744308:Loog and Morgan 2005;	19779198:Holt et al. (2009). Phosphorylated peptides whose abundance decreased by more than 50%, in vivo, following Cdk1-as inhibition. Assay: chemical inhibition of Cdk1 followed by quantitative mass spectrometry.;																											19823017:Baldwin ML. et al, (2009) Used cdc-28 as allele;		8.89552
PTP2	HOG1	YOR208W	YLR113W														18212044:Murakami et al. (2008). Wild-type Hog1 binds catalytically inactive Ptp2 mutant, Ptp2-C/S, however, the CD mutant Hog1-DADA can not.;10817757:Mattison and Ota (2000). GST-Ptp2 pulls down Hog1-GFP.;9211927:Jacoby et al. (1997). GST-Ptp2-C666S bound Hog1-HA-Tyr(P) as detected by immunoblotting with anti-phosphotyrosine or anti-HA antibody.;9032256:Wurgler-Murphy et al. (1997). PTP2Cys666-S…					16885417:Thorsen et al. (2006). ptp2ptp3 double mutants are more resistant to As (III) than wt. The increased resistance is dependent on Hog1.;14583627:Shitamukai et al. (2004). Overexpression of PTP2 decreases Hog1 kinase activity.;14685261:Mapes and Ota (2004). nbp2ptp2hog1 spore clones grew significantly better than the nbp2ptp2 double mutant and the triple mutant also grew better on YPD mediu…	9032256:Wurgler-Murphy et al. (1997). Overexpression of HOG1 in a ptp2ptp3 double deleted strain is lethal.;		10817757:Mattison and Ota (2000). Overexpression of PTP2 tethers Hog1 to the nucleus.;9032256:Wurgler-Murphy et al. (1997). Hog1 is constitutively phosphorylated in a ptp2ptp3 double mutant strain.;							19234305:Garcia R et al (2009) Zymolyase-induced Ptp2 transcription depends on Hog1.;12455951:Winkler et al. (2002). Introduction of a catalytically inactive allele of HOG1 (hog1K52M) restores growth at 37C in ptp2ptp3 background.;			8.86188
PTP3	HOG1	YER075C	YLR113W														10817757:Mattison and Ota (2000). GST-Ptp3 pulls down Hog1-GFP.;9211927:Jacoby et al. (1997). Ptp3-C804A bound Hog1-HA-Tyr(P) as detected by immunoblotting with anti-phosphotyrosine or anti-HA antibody.;					16885417:Thorsen et al. (2006). ptp2ptp3 double mutants are more resistant to As (III) than wt. The increased resistance is dependent on Hog1.;12455951:Winkler et al. (2002). ptp2ptp3 double is heat sensitive, but deletion of HOG1 restores growth at 37C.;15773992:Aguilera J. et al, (2005) ptp3 delete suppresses the defect of hog1 delete on methyl glyoxal media;	9032256:Wurgler-Murphy et al. (1997). Overexpression of HOG1 in a ptp2ptp3 double deleted strain is lethal.;		10817757:Mattison and Ota (2000). Overexpression of PTP3 tethers Hog1 to the cytoplasm.;9032256:Wurgler-Murphy et al. (1997). Hog1 is constitutively phosphorylated in a ptp2ptp3 double mutant strain.;							12455951:Winkler et al. (2002). Introduction of a catalytically inactive allele of HOG1 (hog1K52M) restores growth at 37C in ptp2ptp3 background.;11923319:Hahn JS et al (2002) Osmotic-stress induced transcript increase of PTP3 is dependent on Hog1;			8.86188
SDP1	SLT2	YIL113W	YHR030C											11805837:by Ho et al (2002);			11923319:Hahn JS et al (2002) Sdp1p co-immunoprecipitates with Slt2p.;	11923319:Hahn JS et al (2002) Sdp1p interacts with Slt2p in yeast two hybrid.;12220658:Collister M et al (2002) Sdp1p interacts wtih Slt2 in yeast two hybrid.;	12220658:Collister M et al (2002) Recombinant Sdp1p interacts with recombinant Slt2p in vitro.;																8.85206
GSY2	SNF1	YLR258W	YDR477W			18173223:Usaite R. et al, (2008) Significant changes in protein abundance in a snf1-delete by MudPit;19888214:Usaite R. et al, (2009) Gsy2 protein expression is reduced in snf1 delete by MudPit;																7961723:Hardy TA. et al, (1994) Trucated GSY2 mutant suppresses snf1's glycogen accumulation defect.;				8754836:Huang D. et al (1996) Absence of Snf1 correlates with an increase in gsy2 activity. Thought that interaction is via inhibition of Pho85.;						15221454:GSY2 expression down in snf1 delete. Enjalbert 2004;			8.84098
STD1	SNF1	YOR047C	YDR477W														8114728:Hubbard EJ. et al, (1994);	8114728:Hubbard EJ. et al (1994);12220226:Tomas-Cobos L. et al, (2002) Binding only occurs when Snf1 is active. This was tested with the Kinase dead version of Snf1.;12618390:Kuchin S. et al, (2003);						8114728:Hubbard EJ. et al (1994) STD1 is a multicopy suppressor of snf4, the activator of snf1;								17586499:Pasula S. et al, (2007) Activation of Snf1 (via reg1 deletion or hyperactive mutant), prevents degradation of Std1;			8.8361
MIH1	CDC28	YMR036C	YBR160W		14574415:by Ubersax et al., (2003);15744308:Loog and Morgan 2005;	19779198:Holt et al. (2009). Phosphorylated peptides whose abundance decreased by more than 50%, in vivo, following Cdk1-as inhibition. Assay: chemical inhibition of Cdk1 followed by quantitative mass spectrometry.;														18316413:Pal et al., 2008:;															8.80871
CDC3	GIN4	YLR314C	YDR507C											20489023:Breitkreutz A. et al, (2010);			12058072:Mortensen EM. et al, (2002) Affinity purification and mass spectrometry Also confirmed by comigration with purified septin complexes.;9813092:Carroll CW. et al, (1998) Copurify;	9813093:Longtine MS. et al, (1998) two hybrid;									9925642:Barral Y. et al, (1999) Budneck;								8.79464
ABF1	CKA2	YKL112W	YOR061W																7608180:Upton T. et al, (1995);	7608180:Upoton T. et al, (1995);								7608180:Upton T. et al, (1995) Week effect, ser720;							8.7731
ABF1	CKA1	YKL112W	YIL035C																7608180:Upton T. et al, (1995);	7608180:Upton T. et al, (1995);								7608180:Upton T. et al, (1995) Ser 720 Weak effect;							8.7731
FIP1	CKA1	YJR093C	YIL035C																16933028:Kubinski K. et al, (2007);	16137619:He X. et al, (2005);16496213:Zielinski R. et al, (2006);16933028:Kubinski K. et al, (2007);								16496213:Zielinski R. et al, (2006) Mass Spec Ser73 and Ser77;							8.7731
FIP1	CKA2	YJR093C	YOR061W																16933028:Kubinski K. et al, (2007);	16496213:Zielinski R. et al, (2006);16933028:Kubinski K. et al, (2007);								16496213:Zielinski R. et al, (2006) Mass Spec Ser73 and Ser 77;							8.7731
TUS1	CDC5	YLR425W	YMR001C														16763112:Yoshida S. et al, (2005) Polobox domain of Cdc5 interacts with Tus1;																16763112:Yoshida S. et al, (2006) Tus1 hyper phosphorylation requires cdc5 and the polobox phosphorylation motif on Tus1;	16763112:Yoshida S. et al, (2006) Cdc5 is required for localization of Tus1 to the budneck;	8.77246
GLN3	TOR2	YER040W	YKL203C						11078525:Delete shows decreased sensitivity to rap (Chan et al., 2000);				10940301:(Bertram et al., 2000);					10940301:Bertram et al., 2000;	10940301:(Bertram et al., 2000);			18812505:on rapamycin (Neklesa and Davis, 2008);													8.74271
CHS3	PKC1	YBR023C	YBL105C																													8890173:Igual JC et al (1996) CHS3 transcript is reduced in pkc1 mutant.;	12928491:Valdivia RH et al (2003) Radio-labeled, phospho-Chs3p is reduced in pkc1-2 mutant.;	12928491:Valdivia RH et al (2003) PKC1 is required for Chs3-GFP localization change under heat stress. - Overexpression of active form of PKC1 causes CHs3-GFP to localize to plasma membrane.;	8.71927
SWE1	HOG1	YJL187C	YLR113W																		11160822:Alexander MR. et al, (2001);	14583627:Shitamukai A et al (2004) Deletion of SWE1 rescues Ca2 sensitivity of hog1 mutant.;18201562:Kobayashi et al. (2008). Deletion of SWE1 suppresses the sensitivity of hog1 cells to 150 mM CaCl2.;			16380504:Both mutants are sensitive to Unfolded Protein Response (UPR)-inducing agents, such as tunicamycin, beta-mercaptoethanol or DTT. Chen Y. et al, (2005);14583627:Shitamukai et al. (2004). Swe1 degradation in hog1 cells are delayed by Ca2 .;16688223:Clotet et al. (2006). Swe1 accumulates upon Hog1 activation. ;	15118337:Kubota S. et al, (2004) swe1 delete is sensitive while hog1 delete is resistant to ethanol;						16688223:Clotet et al. (2006). A Hsl1 mutant (HSL1SA) that can not be phosphorylated by Hog1, fails to accumulate Swe1 upon osmotic stress.;			8.66408
NBP2	PBS2	YDR162C	YJL128C						20093466:by Costanzo M. et al, (2010) YDR162C as query, YJL128C as array. Score : 0.102. P-value : 1.34E-04. ;				19841731:Tonikian R. et al, (2009) Two-hybrid interaction;	11805837:by Ho et al (2002);16554755:by Krogan et al (2006);			14685261:Mapes and Ota (2004). GST-Pbs2 co-precipitated with HA-Ptc1 in the wild type, but not in nbp2 mutant cell extracts. The Nbp2 SH3 domain is necessary for binding Pbs2.;		14685261:Mapes and Ota (2004). The GST-Nbp2 SH3 domain and 6xHis-Pbs2 were purified from E. coli. The peptides were shown to interact in vitro.;																8.64899
PHO85	RIM15	YPL031C	YFL033C											11805837:by Ho et al (2002);			16308562:Wanke V. et al, (2005);					15926040:Swinnen E. et al, (2005) rim15 delete suppresses pho85 delete growth defect on glycerol;				16308562:Wanke V. et al, (2005) Pho85 antagonizes tim15-dependent G-0 program;									8.62692
NUD1	CDC5	YOR373W	YMR001C																	17967947:Maekawa et al., 2007;18178775:Park CJ. et al, (2008);				11101520:Gruneberg U. et al, (2000) Overexpression of CDC5 partially suppresse nud1-2;									17967947:in cdc5-10 Maekawa et al., 2007;18178775:Park CJ. et al, (2008);		8.57587
SSK1	SLN1	YLR006C	YIL147C																	11073911:Janiak-Spens F et al (2000) Phosphophate transfers from Sln1-HK (histidine kinase domain) to Ssk1-R2 (receiver domain) in vitro.;	18573873:Horie T et al (2008) sln1-ts4 allele and ssk1 are synthetic lethal at 37C;	8183345:Maeda T et al (1994) Deletion of SSK1 suppresses the lethality of sln1 mutant.;		18573873:Horie T et al (2008) Overexpression of Ssk1 mutants (T213S/D628G) suppresses the temperature sensitivity of sln1-ts4 allele.;											8.57439
PCL2	PHO85	YDL127W	YPL031C										10688190:by Uetz et al (2000);	20489023:Breitkreutz A. et al, (2010);				9032248:Measday V (1997);7973731:Measday V (1994);	9032248:Measday V (1997);7973731:Measday V (1994);																8.50035
PCL6	PHO85	YER059W	YPL031C										10688190:by Uetz et al (2000);11283351:by Ito et al (2001);18719252:by Yu H. et al. (2003);	11805837:by Ho et al (2002);16554755:by Krogan et al (2006);20489023:Breitkreutz A. et al, (2010);				9032248:Measday V (1997);	9032248:Measday V (1997);																8.50035
PCL9	PHO85	YDL179W	YPL031C										10688190:by Uetz et al (2000);	20489023:Breitkreutz A. et al, (2010);				9032248:Measday V (1997);	9032248:Measday V (1997);9593297:Tennyson 1998;																8.50035
PMA1	PTK2	YGL008C	YJR059W																	16510118:Eraso P et al (2006);				11003661:synthetic rescue only Goossens et al (2000);				16510118:Ser899 is phosphorylated by PTK2 Eraso P et al (2006);							8.4987
BNI4	CDC28	YNL233W	YBR160W			19779198:Holt et al. (2009). Phosphorylated peptides whose abundance decreased by more than 50%, in vivo, following Cdk1-as inhibition. Assay: chemical inhibition of Cdk1 followed by quantitative mass spectrometry.;														19458192:Zou 2009 ;	19458192:Zou J. et al. (2009) This gene is synthetic lethal in cln1 delete cln2 delete.;		19458192:Zou J. et al. (2009) Overexpression of this gene is toxic in cln1 delete cln2 delete.;												8.48989
BCY1	MRK1	YIL033C	YDL079C																							12704202:Griffioen et al., 2003: Unlike wt cells Bcy1-GFP remains nuclear in a mck1mrk1ygk3 triple mutant background, upon exposure to heat stress at 37C. Replacement of two serine clusters with aspartate in Bcy1, GFP-Bcy1 (S cI cII A), results in an even signal distribution over the nucleus and cytoplasm, suggesting that Bcy1 phosphorylation is compromised in the yeast GSK3 triple mutant.;							12704202:Griffioen et al., 2003: Phospho-shift analysis shows that Mrk1 is responsible for some of the Bcy1 phospho-forms that are observed in response to heat stress.;	12704202:Griffioen et al., 2003: GFP-Bcy1 moves from the nucleus to the cytoplasm upon exposure to heat stress at 37C. In mrk1 mutants the GFP-Bcy1 signal remains in the nucleus. Phospho-shift analysis shows that Mrk1 is required for the phosphorylation of Bcy1 upon heat stress.;	8.44179
ELM1	CDC28	YKL048C	YBR160W		14574415:by Ubersax et al., (2003);15744308:Loog and Morgan 2005;			20093466:by Costanzo M. et al, (2010) YBR160W_tsq175 as query, YKL048C as array. Score : -0.17. P-value : 5.03E-06. ;					18231587:by Manderson et al., (2008);								10725226:Bouquin et al., 2000: elm1 deletion is synthetic lethal with cdc28-1N (CDC28 allele that is blocked at the G2/M transition at restrictive temperature). Identified in synthetic lethal screen;	9891070:Edgington NP. et al, (1999) Cdc28-Y19F mutant suppresses the elongated bud morphology of elm1 delete;													8.43954
HOG1	SLT2	YLR113W	YHR030C																			14583627:Shitamukai A et al (2004) Deletion of Hog1 suppresses the synthetic lethality of slt2 cnb1 double mutant.;			18184748:Bermejo C et al (2008) slt2 and hog1 mutants are hypersensitive to zymolyase.;15385622:Staleva L et al (2004) kss1 and slt2 are sensitive to L-dopa and hydrogen peroxide;16380504:Both mutants are sensitive to Unfolded Protein Response (UPR)-inducing agents, such as tunicamycin, beta-mercaptoethanol or DTT. Chen Y. et al, (2005);	15118337:Kubota S. et al, (2004) Slt2 deletion is sensitive while hog1 deletion is resistant to ethanol;							18184748:Bermejo C et al (2008) Zymolyase induced phosphorylation of Slt2p is absent in hog1 mutant.;		8.4186
MIG1	PKC1	YGL035C	YBL105C																		12482587:Salgado AP et al (2002) phenotypic enhancement. Deletion of pkc1 decreases alcohol dehydrogenase (ADH2) activity in mig1 mutant background.;	12482587:Salgado AP et al (2002) Deletion of mig1 suppresses the growth defect of pkc1 mutant in all carbon sources (glucose, galactose, ethanol, glycerol);	18806213:Krause SA et al (2008) Overproduction of dominant negative, kinase dead allele of PKC1 in mig1 deletion mutant leads to lethality.;		18806213:Krause SA et al (2008) mig1 is sensitive to staurosporine.;									12482587:Salgado AP et al (2002) Mig1 translocation from nucleus to cytoplasm under low glucose condition is impaired in pkc1 mutant.;	8.41684
STE7	KSS1	YDL159W	YGR040W										10688190:by Uetz et al. (2000);	11805837:by Ho et al (2002);20489023:Breitkreutz A. et al, (2010);											11729141:Erdman S et al (2001) ste7 mutant and fus3, kss1 double mutant show reduced levels of filament formation when exposed to low levels of alpha factor.;15664515:Luesch H et al (2005) Overproduction of these genes lead to resistance to phenylaminopyrimidine.;11337509:Burchett SA. et al, (2001) O/E of both in high copy inhibits the pheromone response;								8455599:Zhou Z et al (1993) Ste7 hyperphosphorylated form is absent in fus3 kss1 double mutant under alpha-factor treatment.;		8.38607
SIP4	SSN3	YJL089W	YPL042C														11486018:Vincent O. et al, (2001) CoIP;	11486018:Vincent O. et al, (2001) Two hybrid;															11486018:Vincent O. et al, 2001;		8.38323
DBF4	RAD53	YDR052C	YPL153C											20190278:Chen et al. 2010 Following MMS treatment.;			12441400:Duncker BP. et al, 2002;	10049915:Dohrmann PR. et al, 1999 Two hybrid;12441400:Duncker BP. et al, 2002 Two hybrid;16107698:Varrin AE. et al, 2005;			10049915:Dohrmann PR. et al, 1999;16547092:Gabrielse C. et al, 2006;														8.37026
TFB3	KIN28	YDR460W	YDL108W											16554755:by Krogan et al (2006);17200106:by Collins SR. et al, (2007);20489023:Breitkreutz A. et al, (2010);			8557668:Svejstrup JQ. et al, (1996);9235928:Feaver WJ. et al, (1997);11839796:Keogh MC. et al, (2002);14500720:Takagi Y. et al, (2003);17956857:Pfielger D. et al, (2008) IP-MS;19818408:Yang C. et al, (2009) IP-MS;	9235928:Feaver WJ. et al, (1997) Two hybrid;			9294030:Faye G. et al, (1997);10373527:Kimmelman J. et al, (1999) kin28-TS, tfb3-TS double mutant is more defective in RNA polymerase C-terminal Domain phosphorylation (Kin28 activity);														8.37026
KCC4	ELM1	YCL024W	YKL048C																	16861226:Asano et al., 2006: Elm1 phosphorylates Kcc4 in vitro.;	10725226:Bouquin et al., 2000: elm1hsl1gin4kcc4 quadruple mutant is severely sick and exhibits progressive Cdc11 localization defects. Determined through tetrad analysis.;												16861226:Asano et al., 2006: Inhibition of elm1-as (analog-sensitive) with 1NM-PP1 slightly reduces the slow-migrating phospho-forms of Kcc4.;10725226:Bouquin et al., 2000:;		8.36847
RLM1	BCK1	YPL089C	YJL095W							20093466:by Costanzo M. et al, (2010) YJL095W, YPL089C. Score : 0.328. ;														7565726:Watanabe et al (1995) Overexpression of Gal4-RLM1 can suppress high temperature and caffeine sensitivity of bck1 mutant.;	7565726:Watanabe et al (1995) rlm1 shows sensitivity to low levels of caffeine, similar to bck1 mutant.;9121433:Dodou E et al (1997) rlm1 show sensitivity to caffeine.;16380504:Both mutants are sensitive to Unfolded Protein Response (UPR)-inducing agents, such as tunicamycin, beta-mercaptoethanol or DTT. Chen Y. et al, (2005);	9121433:Dodou E et al (1997) Rlm1 mutant shows increased resistance to calcofluor white, in contrast to calcofluor white sensitive bck1 mutant.;						9111331:Watanabe et al (1997) Transcriptional activation by RLM1 requires BCK1.;			8.35276
WHI5	PHO85	YOR083W	YPL031C	16319894:by Ptacek et al (2005);													19823668:Huang 2009 ;			19823668:Both in vitro kinase assay and immunoprecipitated kinase assay. Huang 2009 ;			19823668:Huang, D. 2009;16455487:Sopko R. et al, (2006);19823668:Overexpression of WHI5 in pho85 delete is toxic. Huang 2009 ;												8.31683
HMS1	PHO85	YOR032C	YPL031C														15082539:Keniry ME. et al, (2004) GST-Pcl1 (bacteria) pull down;	15082539:Keniry ME. et al, (2004) Two-hybrid screen with Pcl1 as bait;		15082539:Keniry ME. et al, (2004) Pcl1-pho85 was purified from yeast;															8.29642
NCP1	PHO85	YHR042W	YPL031C														15082539:Keniry ME. et al, (2004) GST-Pcl1 (bacteria) pull down;	15082539:Keniry ME. et al, (2004) Two-hybrid screen with Pcl1 as bait;		15082539:Keniry ME. et al, (2004) Pcl1-pho85 complex was purified from yeast;															8.29642
UGP1	PSK2	YKL035W	YOL045W											20489023:Breitkreutz A. et al, (2010);									12372297:overexpression of UGP1 in a psk2 deletion mutant is synthetic dosage sick, Rutter et al (2002);						12372297:serine 11, Rutter et al (2002);	12372297:Rutter et al (2002);					8.29269
FLO8	TPK2	YER109C	YPL203W															12024012:Pan X. et al, (2002);		12024012:Pan X. et al, (2002);				15466424:van Dyk D. et al, (2005) Overexpression of TPK2 restores the invasive growth defect of flo8 delete Overexpression of FLO8 suppresses the invasive growth defect of tpk2 delete;	12024012:Pan X. et al, (2002) Both deletes have defects in filamentous growth;										8.28253
TEM1	CDC15	YML064C	YAR019C											11805837:by Ho et al (2002);			11959999:Ro HS. et al, (2002) CoIP;12628189:Wang Y. et al, (2003) CoIP, GST pulldown;				9763445:Jaspersen SL. et al, (1998) cdc15-2 tem1-3 double is dead;			9763445:Jaspersen SL. et al, (1998) O/E CDC15 suppresses tem1-3 ts mutant;7935462:Shirayama M. et al, (1994) Overexpression of CDC15 suppresses tem1-1 TS phenotype;	17005296:Corbett M. et al, (2006) Septation fails in both TS mutants. Both TS mutants have increased sensitivity to Latrunculin (actin depolymerizing agent);										8.27415
GIC1	CLA4	YHR061C	YNL298W								Sharifpoor et al, unpublished:by Sharifpoor S. et al, (2010) Overexpression of gene is more toxic in kinase delete. Score : -0.406. P-value : 3.21E-19;		11489916:Drees BL.et al, (2001);								9367979:Chen GC. et al, (1997) gic1gic2cla4 triple (gic1,gic2 are redundant) gic1cla4 double is only slightly SL at 37C.;		Sharifpoor et al, unpublished:by Sharifpoor S. et al, (2010) Score : -0.14. Confidence : High;	9367979:Chen GC. et al, (1997) Overexpression of CLA4 can partially suppress the ts phenotype of gic1gic2 double.;	12622721:Kawasaki R. et al (2003) Depletion of Gic1p (gic1gic2rsr1 triple delete) results in a loss of polarized localization of Cla4-GFP;										8.27158
CNM67	CDC28	YNL225C	YBR160W			19779198:Holt et al. (2009). Phosphorylated peptides whose abundance decreased by more than 50%, in vivo, following Cdk1-as inhibition. Assay: chemical inhibition of Cdk1 followed by quantitative mass spectrometry.;											16580990:GST-Cnm67 physically interacts with Cdc28. Grava S. et al., (2006);																16580990:cnm67-A8 no longer displays a phospho-shift. Grava S. et al., (2006);		8.25662
REC8	HRR25	YPR007C	YPL204W														16990132:Petronczki M. et al, (2006) IP-MS;20230747:Katis VL. et al, (2010) IP-MS and CoIP;															20230747:Katis VL. et al, (2010) Hrr25 is required for Rec8 cleavage;	16990132:Petronczki M. et al, (2006) ;		8.24781
SEC9	KIN1	YGR009C	YDR122W														15563607:Elbert M. et al, (2005) Pull down;															15563607:Elbert M. et al, (2005) Kin1 overexpression reduces the membrane association of Sec9;	15563607:Elbert M. et al, (2005) Overexpressed KIN1 increases phospho-shift of sec9;		8.24781
PFK27	SNF1	YOL136C	YDR477W																	17828247:Benanti JA. et al, (2007);			Sharifpoor et al, unpublished:by Sharifpoor S. et al, (2010) Score : -0.53. Confidence : High;										17828247:Benanti JA. et al, (2007);		8.23561
RCK1	HOG1	YGL158W	YLR113W										10688190:by Uetz et al. (2000);	11805837:by Ho et al (2002);				15341652:Bilsland et al. (2004). Hog1 interacts with the C-terminal portion of Rck1.;						15341652:Bilsland et al. (2004). RCK1 overexpression partially suppresses the sensitivity of hog1 mutants to oxidative-stress agents.;											8.22595
PTR3	YCK1	YFR029W	YHR135C	16319894:by Ptacek et al (2005);																									17984223:Liu Z. et al, (2008) T525 is required for phosphorylation in vivo;				17984223:Liu Z. et al, (2008);		8.22196
YKL161C	SLT2	YKL161C	YHR030C			19234305:Garcia R et al (2009) Zymolyase-induced YKL161C transcription depends on Slt2.;															9111331:Watanabe Y et al (1997) ykl161c mutation enhances the caffeine sensitivity of slt2 null mutant.;	11283616:Harrison JC et al (2001) Deletion of YKL161C partially suppresses checkpoint defect of slt2 (morphogenesis-checkpoint-mediated G2 delay in response to actin perturbation).;										10594829:Jung US et al (1999) YKL161C transcript is increased in cells overexpressing MKK1[S386P] gain-of-function allele, which increases Slt2 kinase activity.;19234305:Garcia R et al (2009) Zymolyase-induced transcription increase of YKL161C is absent in slt2 mutant.;16973600:GonzÃ¡lez A et al (2006) Increased transcription of Ykl161C in ptc1 mutant is dependent on Slt2.;			8.20195
SMK1	CAK1	YPR054W	YFL029C						19269370:Fiedler D. et al, (2009);				10688190:by Uetz et al. (2000);											9135146:Wagner 1997 oe CAK1 suppresses smk1-2 sporulation defect;	9135146:Wagner M. et al, (1997) mRNA transcription of both genes is induced simultaneously during sporulation;								11739722:Schaber M. et al, (2002);		8.16627
GCN4	SSN3	YEL009C	YPL042C														12417740:Ansari AZ. et al, (2002) GST pulldown;			11331604:Immunoprecipitated Ssn3 phosphorylates Gcn4. Chi Y. et al, (2001);												11331604:Gcn4 ubiquitination and destabilization requires Ssn3. Chi 2001;			8.161
SKO1	SCH9	YNL167C	YHR205W														17568771:Pascual-Ahuir and Proft (2007).;			17568771:Pascual-Ahuir and Proft (2007). Sch9 phosphorylates Sko1 in vitro.;												17568771:Pascual-Ahuir and Proft (2007). Sko1 mediated transcription depends on SCH9.;			8.161
PFK26	TPK1	YIL107C	YJL164C	16319894:by Ptacek et al (2005);																12755632:Dihazi H. et al, (2003) PkA phosphorylates Pfk26 in vitro;								12755632:Dihazi H. et al, (2003) Ser677 and Thr 157 Mass Spec and Western blotting;							8.07386
HSL1	MCK1	YKL101W	YNL307C						20093466:by Costanzo M. et al, (2010) YKL101W as query, YNL307C as array. Score : 0.082. P-value : 1.43E-02. ;											11230131:Mizunuma et al., 2001: Mck1 phosphorylates a catalytically inactive Hsl1 protein (KD). The Hsl1 mutant was used since the wild type version is autophosphorylatable.;						11230131:Mizunuma et al., 2001: The electrophoretic mobility of HA-Hsl1 derived from mck1-1 cells (a MCK1 mutant allele with a single G nucleotide deletion at position 706 of the ORF, resulting in a premature stop codon at position 747) is reduced compared to that of the wild-type control. Calf intestinal alkaline phosphatase treatment of the samples suggests that the slower migrating species are…						11230131:Mizunuma et al., 2001: HA-Hsl1 levels drop with 90% within one hour upon growth in liquid medium containing 100mM CaCl2. However in a strain bearing mck1-1 (a mutant allele of MCK1 carrying a single G nucleotide deletion at position 706 of the ORF, resulting in the appearance of a premature stop codon at 747) the HA-Hsl1 levels remain constant. Mck1 therefore appears to mediate Hsl1 turn…			8.0612
CIS1	ATG1	YDR022C	YGL180W				14562095:Colocalized in the punctate composite. by Huh WK. et al, (2003);							20489023:Breitkreutz A. et al, (2010);			18287526:coIP enhanced in nitrogen-starved cells. Kawamata 2008 ;																	18287526:Localization of Cis1-GFP dependent on ATG1 ATG11 Kawamata 2008;	8.05194
CDC5	RAD53	YMR001C	YPL153C														20126259:Vidanes GM. et al, (2010);					10550056:Sanchez Y. et al, (1999) Inactivation of cdc5 restores anaphase delay checkpoint in rad53 mutants;											9819423:Cheng L. et al, (1998) cdc5 phosphorylation is reduced in rad53 mutant (in the cdc13-1 background strain);		8.00086
ENP1	HRR25	YBR247C	YPL204W											16429126:by Gavin et al (2006);11805837:by Ho et al (2002);17200106:by Collins SR. et al, (2007);12628929:SchÃ¤fer et al. (2003). Use Hrr25-TAP as bait.;			15167894:LÃ©ger-Silvestre I. et al, (2004) IP-MS;20100801:Merl J. et al, (2010) copurify;																16738661:SchÃ¤fer T. et al, (2006). Enp1 phospho-forms disappear when GAL-HRR25 expression is blocked in the presence of glucose.;		7.98937
MSG5	FUS3	YNL053W	YBL016W											11805837:by Ho et al (2002);			19123063:MarÃ­n MJ et al (2009) Msg5 (large isoform) co-immunoprecipitates with Fus3.;																19123063:MarÃ­n MJ et al (2009) Alpha-factor-induced phospho-form of Msg5 is absent in ste7 mutant, which cannot activate Kss1 and Fus3. Since kss1 mutant still shows alpha-factor-induced phospho-form of Msg5, Fus3 is responsible for the phospho-form of Msg5.;		7.98937
RIO1	CKA1	YOR119C	YIL035C											20489023:Breitkreutz A. et al, (2010);			17725716:Angermay et al. (2007). Cka1 interacts with Rio1.;																17725716:Angermay et al. (2007). Rio1-specific phosphate incorporation dropped to 40% in cka1 mutants.;		7.98937
ATG18	ATG1	YFR021W	YGL180W	16319894:by Ptacek et al (2005);						20093466:by Costanzo M. et al, (2010) YFR021W, YGL180W. Score : 0.227. ;																						14723849:Atg9-ProteinA - Atg18 pulldown depends on ATG1. Reggiori 2004 ;		17295840:ATG1 required for localization of Atg2 to pre-autophagosomal structure. Suzuki 2007 ;	7.98164
SWE1	RAD53	YJL187C	YPL153C																			17130284:Enserink JM. et al, (2006) Swe1 delete suppresses the elongated bud morphology of rad53 in the presence of HU;										16571676:Liu H. et al, (2006) Swe1 protein accumulates in rad53-delete sml1-1 double;17130284:Enserink JM. et al, (2006) Swe1 protein accumulates in rad53 delete strains;	17130284:Enserink JM. et al, (2006) Swe1 phosphorylation is reduced in rad53 delete;		7.94767
PHO2	CDC28	YDL106C	YBR160W										10884387:GST-Pho2 interacts with Cdc28. Liu et al., (2000);					10884387:Liu 2000;		10884387:Liu 2000;															7.94471
ROD1	SNF1	YOR018W	YDR477W						20093466:by Costanzo M. et al, (2010) YDR477W as query, YOR018W as array. Score : 0.083. P-value : 2.77E-02. ;											17949685:Shinoda J. et al, (2007);					17949685:Shinoda J. et al, (2007) snf1 and rod1 deletions show sensitivity to o-dinitrobenzene;								17949685:Shinoda J. et al, (2007);		7.92511
MSN2	SNF1	YMR037C	YDR477W																	16281053:De Wever V. et al, (2005) Phosphorylation is inhibitory during prolonged glucose depletion;				8321194:Estruch F. et al (1993) MSN2 is a multicopy suppressor of a ts-snf1 mutant.;										12093809:Mayordomo I. et al, (2002) Activation of Snf1 inhibits nuclear localization of Msn2-GFP triggered by Rapamycin;14685262:Geng F. et al, (2004) Msn2 ChIP to SUC2 promoter is lost in the snf1K84R mutant;16281053:De Wever V. et al, (2005) Snf1 is required for the export of Msn2 from the nucleus and its inactivation upon prolonged glucose depletion;	7.92335
SLT2	RAD53	YHR030C	YPL153C																					11331602:Hu F et al (2001) Overexpression of SLT2 suppresses the temperature sensitivity of mrc1-1 rad53-21 double mutant.;					19805511:Truman AW et al (2009) rad53 mutant shows the same transcription readout of FKS2-lacZ reporter as slt2 S423A mutant under caffeine stress.;		19805511:Truman AW et al (2009) Using phospho-serine antibody and alanine mutations, Slt2 phosphorylation sites are mapped to S423 and S428. Rad53 is responsible for S423 phosphorylation (detected by phospho-serine antibody);				7.92158
CDC14	CDC28	YFR028C	YBR160W			19779198:Holt et al. (2009). Phosphorylated peptides whose abundance decreased by more than 50%, in vivo, following Cdk1-as inhibition. Assay: chemical inhibition of Cdk1 followed by quantitative mass spectrometry.;							17634282: Spindle 2-hybrid data set. Wong J. et al, (2007);								15273393:Azzam R. et al, (2004) clb2 delete is SL with cdc14-1 ts;	10732674:Yuste-Rojas M. et al., 2000;													7.90343
APC9	CDC28	YLR102C	YBR160W		17349956:Holt 2007;															10871279:Rudner AD. et al, (2000) APC9 was IP'd and incubated with purified recombinant cdc28;	15911580:apc9 deletion mutant is synthetic lethal with a CDC28-VF mutant. Page A.M. et al., (2005);														7.88339
ACC1	SNF1	YNR016C	YDR477W			19888214:Usaite R. et al, (2009) Acc1 protein expression is reduced in snf1-delete by MudPit ;														7905477:Mitchelhill KI. et al, (1994);		11486011:Shirra MK. et al, (2001);													7.86967
RFX1	RAD53	YLR176C	YPL153C											20190278:Chen et al. 2010 Following MMS treatment.;								9741624:Huang et al. 1998 Deletion of RFX1/CRT1 rescues the lethality of rad53 null mutant.;	9741624:Huang et al. 1998 Overexpression of RFX1/CRT1 is lethal in rad53 mutant.;									9741624:Huang et al. 1998 RFX1/CRT1 transcriptional induction via HU and MMS is reduced in rad53 mutant.;			7.80184
HOG1	STE11	YLR113W	YLR362W																		9744864:O'Rourke and Herskowitz (1998). Inactivation of STE11 in the hog1 strain abolished cross talk signaling between the Hog-and pheromone signaling pathways, as deduced from FUS-lacZ expression.;	17341836:Kitagawa T. et al, (2007) hog1 deletion suppresses growth defects of Ste11-4 overexpression;			18184748:Bermejo C et al (2008) ste11 and hog1 mutants are hypersensitive to zymolyase.;								16885417:Thorsen et al. (2006). Hog1 phosphorylation is observed upon exposure to As (III). SSK2 and STE11 are required for As (III)-induced Hog1 phosphorylation.;9742096:Posas F. et al, (1998) Constitutively active Ste11 (ste11,deltaN) increases Hog1 phosphorylation;16920868:Sotelo J. et al, (2006) The ste11ssk1 double delete reduced hog1 phosphorylation;19220477:Casagrande V et al (2009) Hog1 p…		7.77958
ATG9	ATG1	YDL149W	YGL180W						20093466:by Costanzo M. et al, (2010) YDL149W as query, YGL180W as array. Score : 0.098. P-value : 5.12E-23. ;	20093466:by Costanzo M. et al, (2010) YDL149W, YGL180W. Score : 0.338. ;															8663607:defective in maturation of API (aminopeptidase I) Harding 1996 ;10735854:defective in protein turnover during starvation Lang 2000;							14723849:Atg9-ProteinA - Atg18 pulldown depends on ATG1. Reggiori 2004 ;19371383:Atg9-Atg17 coIP requires ATG1. Sekito 2009 ;		14723849:Atg9 accumulates in pre-autophagosomal structures in atg1 delete. Reggiori 2004 ;15901835:Atg9 localization depends on Atg1 Cheong 2005 ;	7.75572
CDC12	HSL1	YHR107C	YKL101W				14562095:Colocalized in the bud neck. by Huh WK. et al, (2003);										14993234:Versele M. et al, (2004) GST pulldown;	14527412:Hanrahan J. et al, (2003);			9925642:Barral Y. et al, (1999) hsl1 exacerbates defects of cdc12-1 at permissive temperature;				10725226:Bouquin et al., 2000: HA-Hsl1 phosphorylation is dependent on Cdc12;										7.75305
PKC1	BCK1	YBL105C	YJL095W					20093466:by Costanzo M. et al, (2010) YBL105C_tsq539 as query, YJL095W as array. Score : -0.324. P-value : 9.57E-11. ;		20093466:by Costanzo M. et al, (2010) YBL105C_tsq539, YJL095W. Score : 0.467. ;												1729597:Lee KS et al (1992) BCK1-20 (also BCK1-10, 11, 16, 19) suppresses pkc1 null and ts allele;		8152413:Yoshida S et al (1994) Overexpression of PKC1 can suppress bck1 null allele sensitivity on staurosporine.;16157662:Zanelli CF et al (2005) Overexpression of BCK1-20 can suppress pkc1 growth sensitivity.;	1729597:Lee KS et al (1992) temperature sensitive cell lysis defect;14665455:Reinoso-Martin C et al (2003) pkc1 and bck1 mutants show hypersensitivity to casofungin.;11283616:Harrison JC et al (2001) bck1 and pkc1 show defects in morphogenesis-checkpoint-mediated G2 delay in response to actin perturbation (latrunculin B).;16087742:Claret S et al (2005) pkc1 and bck1 are sensitive to low pH (pH=3)…		17164236:Fairn GD et al (2007) PKC1 and BCK1 localizes to mitochondria after treatment with farnesol.;								7.744
HSL1	GIN4	YKL101W	YDR507C											20489023:Breitkreutz A. et al, (2010);							10725226:Bouquin et al., 2000: elm1hsl1gin4kcc4 quadruple mutant is severely sick and exhibits progressive Cdc11 localization defects. Determined through tetrad analysis.;						9925642:Barral Y. et al, (1999) Budneck;					10805747:Longtine et al., 2000: Hsl1 localization to the bud neck is abolished in gin4 mutant cells.;			7.68952
RAD26	MEC1	YJR035W	YBR136W											20190278:Chen et al. 2010 Following MMS treatment.;								19965764:Fasullo et al. 2010 SML1 deletion in mec1-21 diploid partially suppresses spontaneous recombination and translocation events.;											19901073:Taschner et al. 2010 Rad26 phosphorylation (via phospho-shift assay) is abolished in a mec1 sml1 double mutant background;		7.68923
SWE1	GIN4	YJL187C	YDR507C																			15107529:Iwase M. et al, (2004) Deletion of swe1 suppresses deletion of gin4 in an ire1 delete background;				10805747:Longtine et al., 2000: Deletion of SWE1 eliminate the elongated bud phenotype of gin4 mutants;							10567524:Sreenivasan and Kellogg, 1999: Swe1 hyperphosphorylation is diminished in gin4 clb1,3,4 mutant background.;		7.67019
SLA1	AKL1	YBL007C	YBR059C											20489023:Breitkreutz A. et al, (2010);												17178891:Takahashi T et al (2006) sla1 is resistant to Adriamycin. Overexpression of Akl1 lead to same resistance.;							17978096:Jin M et al (2008) Sla1 Thr residue-phosphorylation is absent in prk1 ark1 akl1 triple mutant.;		7.6587
HSP82	SLT2	YPL240C	YHR030C										15766533:Zhao R (2005);				15879519:Millson SH et al (2005) Slt2 co-purifies with HSP82 wild-type and E33A mutant.;20159553:Mollapour M (2010) Slt2 co-immunoprecipitates with Hsp82 under caffeine treated condition.;	15879519:Millson SH et al (2004) Hsp82 E33A (mutation that stabilizes physical interactions that are transient) interacts with Slt2. This interaction become stronger when exposed to caffeine or heat shock.;							17237519:Wright CM et al (2007) hsp82-G313N mutant shows growth defects at 37C (which can be suppressed by osmotic stabilizer) and in media containing calcofluor white.;										7.65595
TPK2	YAK1	YPL203W	YJL141C											20489023:Breitkreutz A. et al, (2010);						2072907:Garrett S. et al, (1991) PKA phosphorylates Yak1 in vitro;		2558053:Garrett S. et al, (1989) yak1 suppresses tpk1,2,3 delete;8065298:Ward MP. et al, (1994) yak1 suppresses tpk2-ts phenotype;													7.60242
RHO1	CDC5	YPR165W	YMR001C														16763112:Yoshida S. et al, (2006) Polobox domain of cdc5 coIPs with Rho1;															16763112:Yoshida S. et al, (2006) Cdc5 is required for Rho1 GAP activity in vivo;		16763112:Yoshida S. et al, (2006);	7.59529
PTP2	SLT2	YOR208W	YHR030C														10523653:Mattison CP et al (1999) PTP2 co-immunoprecipitate with Slt2p.;					20054684:Hermansyah et al (2010) Deletion of SLT2 suppresses the calcium sensitivity of ptp2 msg5 double mutant.;			14739279:Garcia R et al (2004) ptp2 and slt2 are sensitive to Congo Red;							10523653:Mattison CP et al (1999) PTP2 transcript increase during heat stress depends on SLT2.;19234305:Garcia R et al (2009) Zymolyase-induced PTP2 transcription depends on Slt2.;			7.5721
STE11	PBS2	YLR362W	YJL128C														9180081:Posas and Saito (1997). GST-Pbs2 pulls down Ste11-HA.;12853477:Tatebayashi K. et al, (2003) CoIP;15200959:Zarrinpar A. et al, (2004) Gst-pull down;					9180081:Posas and Saito (1997). The STE11deltaN allele is lethal. The lethality is partially suppressed by a pbs2 mutation and fully by a ste7pbs2 double deletion.;10545444:Davenport KD. et al, (1999) pbs2-3 osmo-sensitive phenotype is suppressed by ste11 delete;17341836:Kitagawa T. et al, (2007) deletion of pbs2 suppresses growth defects of STE11-4 overexpression;			18184748:Bermejo C et al (2008) pbs2 and ste11 mutants are hypersensitive to zymolyase.;							9180081:Posas and Saito (1997). Incubation of ssk2ssk22 mutant cells in the presence of [32P]orthophosphate, after a brief osmotic shock (0.4MNaCl for 2 min), results in Pbs2 phosphorylation. Deletion of STE11 abolished Pbs2 phosphorylation in ssk2ssk22 genetic background.;			7.5721
SRB4	HOG1	YER022W	YLR113W											12743037:Alepuz et al. (2003). Hog1-HA is pulled down with GST-Srb4.;			17403898:Zapater et al. (2007). GST-Hog1 pulls down Srb4-TAP.;								12743037:Alepuz et al. (2003). Overexpression of SRB4, SRB9 and SRB10 leads to increased STL1::lacZ transcription in a Hog1-dependent manner.;							17403898:Zapater et al. (2007). Recruitment of Srb4 (Mediator complex) to the promoters of osmo-responsive genes depends on Hog1.;12482976:de Nadal et al. (2003). Multiple copies of SRB4 drive STL1-lacZ expression in a HOG1 dependent manner.;			7.56062
YAP1801	PRK1	YHR161C	YIL095W										18719252:by Yu H. et al. (2003);	20489023:Breitkreutz A. et al, (2010);						20159853:Mok J et al (2010) Yap1801 is phosphorylated by immunoprecipitated Prk1 in vitro.;															7.55085
CLB1	CDC28	YGR108W	YBR160W											18563728:by Kito K. et al., (2008);20489023:Breitkreutz A. et al, (2010);			11160944:by Honey et al (2001) Copurified with Clb2 containing a multi-affinity purification tag and identified by mass spec.;				1849457:Clb1 is synthetic lethal in combination with Clb2 when grown at 25 Â°C. Surana U. et al., 1991;			1849457:Overexpression of Clb1 suppresses the growth defect of cdc28-1N cells but not START-defective cdc28-4 cells. Surana U. et al., 1991;11694591:Ahn S.H. et al., (2001);											7.52573
CAT8	SNF1	YMR280C	YDR477W			19225458:Zaman S. et al, (2009) CAT8 is repressed in snf1-as allele by microarrays;																		7891685:Hedges D. et al (1995) CAT8 is a multicopy suppressor of SNF1 in ethanol;10540293:Rahner A. et al (1999);11405098:Hiesinger M. et al, (2001) snf1 null derepression defects can be suppressed by overexpressing an active form of CAT8;15121831:Charbon G. et al, (2004);8557031:Proft M. et al, (1995) CAT8 overexpression suppresses snf1 growth defects in ethanol;									9111319:Randez-Gil F. et al, (1997);		7.49432
BUB2	KIN4	YMR055C	YOR233W																					16039591:kin4 overexpression toxicity suppressed by bub2 D'Aquino et al., 2005;19605686:bub2 delete rescues KIN4 overexpression toxicity. Chan 2009;								19154725:half-life recovery time after FRAP of Bub2-GFP increased in kin4 delete Caydasi and Pereira, 2009;	16039591:Bub2 hypophosphorylated in kin4 cdc15-as1 in presence of inhibitor D'Aquino et al., 2005 ;		7.48551
KIN2	CDC28	YLR096W	YBR160W		14574415:by Ubersax et al., (2003);	19779198:Holt et al. (2009). Phosphorylated peptides whose abundance decreased by more than 50%, in vivo, following Cdk1-as inhibition. Assay: chemical inhibition of Cdk1 followed by quantitative mass spectrometry.;								20489023:Breitkreutz A. et al, (2010);																					7.45991
KCC4	GIN4	YCL024W	YDR507C											17200106:by Collins SR. et al, (2007);							10725226:Bouquin et al., 2000: elm1hsl1gin4kcc4 quadruple mutant is severely sick and exhibits progressive Cdc11 localization defects. Determined through tetrad analysis.;12773812:Okuzaki et al., 2003: Combined deletions of KCC4 and GIN4 in Cdc28-4 TS-strain markedly reduced the restrictive temperature.;	12773812:Okuzaki et al., 2003: The multiple bud phenotype observed for kcc4 mutants in stationary phase is restored by deleting GIN4.;					9925642:Barral Y. et al, (1999) Budneck;								7.44257
KAR3	CDC28	YPR141C	YBR160W		14574415:by Ubersax et al., (2003);15744308:Loog and Morgan 2005;	19779198:Holt et al. (2009). Phosphorylated peptides whose abundance decreased by more than 50%, in vivo, following Cdk1-as inhibition. Assay: chemical inhibition of Cdk1 followed by quantitative mass spectrometry.;							17634282: Spindle 2-hybrid data set. Wong J. et al, (2007);																						7.41983
CDC28	DBF2	YBR160W	YGR092W			19779198:Holt et al. (2009). Phosphorylated peptides whose abundance decreased by more than 50%, in vivo, following Cdk1-as inhibition. Assay: chemical inhibition of Cdk1 followed by quantitative mass spectrometry.;															15273393:Azzam R. et al, (2004) Clb2 delete enhances dbf2-2 ts defects;		9763445:Jaspersen SL. et al, (1998) o/e of clb2 is toxic in dbf2-2 at permissive temperatures;									9763445:Jaspersen SL. et al, (1998) Clb2 protein levels remain high in dbf2-2 mutants at restrictive temperatures;8131744:Toyn JH. et al, (1994) Cdc28 protein levels remain high in dbf2-TS mutant;			7.39953
YPK2	PKH1	YMR104C	YDR490C																	15840588:Liu K et al (2005) Activated Pkh1 (by phytosphingosine) phosphorylates Ypk2 in vitro.;				10074427:Casamayor A et al (1999) Overproduction of PKh1 suppresses ypk1-1 (ts) ypk2 double mutant growth defect.;								12221112:Roelants FM et al (2002) Phosphotransferase activity of YPK2 weakly depends on PKH1.;			7.3987
PBS2	SSK22	YJL128C	YCR073C											20489023:Breitkreutz A. et al, (2010);				12853477:Tatebayashi K. et al, (2003);				7624781:Maeda T et al (1995) Toxicity caused by overproduction of Ssk22-delN (N-terminal truncation mutant) is rescued by deletion of PBS2.(unpublished data);			16380504:Both mutants are sensitive to Unfolded Protein Response (UPR)-inducing agents, such as tunicamycin, beta-mercaptoethanol or DTT. Chen Y. et al, (2005);10762242:Garcia-Rodriguez LJ et al (2000) pbs2 and sho1 ssk2 ssk22 mutants are resistant to Calcofluor white.;										7.3959
SSK22	PBS2	YCR073C	YJL128C											20489023:Breitkreutz A. et al, (2010);				12853477:Tatebayashi K. et al, (2003);				7624781:Maeda T et al (1995) Toxicity caused by overproduction of Ssk22-delN (N-terminal truncation mutant) is rescued by deletion of PBS2. (unpublished data);			16380504:Both mutants are sensitive to Unfolded Protein Response (UPR)-inducing agents, such as tunicamycin, beta-mercaptoethanol or DTT. Chen Y. et al, (2005);9180081:Posas and Saito (1997). Incubation of ssk2ssk22 mutant cells in the presence of [32P]orthophosphate, after a brief osmotic shock (0.4MNaCl for 2 min), results in Pbs2 phosphorylation. Deletion of SHO1 abolished Pbs2 phosphorylation…										7.3959
SSK1	SSK22	YLR006C	YCR073C										18719252:by Yu H. et al. (2003);	11805837:by Ho et al (2002);20489023:Breitkreutz A. et al, (2010);				12853477:Tatebayashi K. et al, (2003);7624781:Maeda T et al (1995) Y2H;							16380504:Both mutants are sensitive to Unfolded Protein Response (UPR)-inducing agents, such as tunicamycin, beta-mercaptoethanol or DTT. Chen Y. et al, (2005);										7.34433
SHS1	RAD53	YDL225W	YPL153C											20489023:Breitkreutz A. et al, (2010);			17130285:Smolka MB et al, 2001 IP-MS Western;				17130284:Enserink JM. et al, (2006) Double mutant grows slower than either single at high temperatures;									17563356:Smolka MB et al 2007 S221;					7.31745
CNB1	SLT2	YKL190W	YHR030C					20093466:by Costanzo M. et al, (2010) YHR030C as query, YKL190W as array. Score : -0.169. P-value : 5.45E-04. ;		20093466:by Costanzo M. et al, (2010) YHR030C, YKL190W. Score : 0.243. ;											8668132:Nakamura T et al(1996) slt2 and cnb1 mutants are synthetic lethal.;14583627:Shitamukai A et al (2004) slt2 and cnb1 are synthetic lethal.;7542741:Garrett-Engele P et al (1995) slt2 and cnb1 are synthetic lethal.;			8668132:Nakamura T et al (1996) Overexpression of cnb1 can partially rescue the slow growth defect of slt2 mutant.;8668132:Nakamura T et al (1996) Overexpression of SLT2 in cnb1 mutant can suppress the defect in recovery from alpha-factor-induced arrest.;	8668132:Nakamura T et al (1996) bck1 mutant shares below defects with cnb1 mutant: - hypersensitivity to NaCl, MnCl2 and vanadate - defect in recovery from alpha-factor induced growth arrest;16380504:Chen Y et al (2005) Both mutants are sensitive to Unfolded Protein Response (UPR)-inducing agents, such as tunicamycin, beta-mercaptoethanol or DTT.;	15118337:Kubota S. et al, (2004) Slt2 deletion is sensitive while cnb1 deletion is resistant to ethanol;									7.28909
PDS5	CDC5	YMR076C	YMR001C											20489023:Breitkreutz A. et al, (2010);																		19823017:Baldwin ML. et al, (2009) cdc5-2 strain has reduced sumoylated Pds5-Smt3 conjugates;		19823017:Baldwin ML. et al, (2009) overexpression of CDC5, but not CDC5-kd, reduces the percentage of nuclei that were positive for Pds5-Myc staining;	7.28366
CLN2	CAK1	YPL256C	YFL029C																		9286668:cak1-22 SL with CLN2 Sutton 1997 ;											9286668:reduced and delayed CLN2 RNA accumulation in cak1-1. Sutton 1997 ;11527976:Ceccarelli E. et al, (2001) Cln2 protein is stablized in cak1 TS mutant;	11527976:Ceccarelli E. et al, (2001) Cln2 protein is hypophosphorylated in cak1 TS mutant;		7.27811
GIN4	CLA4	YDR507C	YNL298W																		9740799:Tjandra H. et al, (1998);10805747:Longtine MS. et al, (2000);15302817:Gladfelter AS. et al, (2004);											10805747:Longtine et al., 2000: Detectable localization of Gin4 at the bud neck is reduced in cla4 mutant cells.;	9740799:Tjandra H. et al, (1998) Gin4 phosphorylation is reduced (shift in SDS-PAGE) in a cla4-null background;		7.27811
SLT2	CDC28	YHR030C	YBR160W																		8276900:Mazzoni C et al (1993) slt2 is synthetic lethal with cdc28-4 and cdc28-109 allele.;9296388:Zarzov P et al (1997) slt2 is synthetic lethal with cdc28-109 allele.;19458192:Zou J. et al. (2009) This gene is synthetic lethal in cln1 delete cln2 delete.;											8670805:Marini NJ et al (1996) Slt2 kinase activity is dependent on Cdc28.;	8598209:Zaraov P et al (1996) SLT2 tyrosine phosphorylation is delayed in cdc28 ts mutants (cdc28-1, cdc28-4).;		7.27811
LTE1	CLA4	YAL024C	YNL298W						20093466:by Costanzo M. et al, (2010) YAL024C as query, YNL298W as array. Score : 0.106. P-value : 8.11E-04. ;							18420932:Score : 0.52716 Hillenmeyer M. et al, (2008);																	12234925:Hofken T. et al, (2002);12498684:Seshan A. et al, (2002) Phosphoshift reduced in kinases delete Overexpression of CLA4 can increase LTE1 phosphorylation in vivo as well.;12782684:Yoshida S. et al, (2003);	12234925:Hofken T. et al, (2002);12498684:Seshan A. et al, (2002);12642613:Chiroli E. et al, (2003) Overexpression of CLA4t(where Cla4 and Ste20 are completely inactive) abolished polarized Lte1 but not actin distribution at the bud cortex;14766750:Wild AC. et al, (2004);15917658:Seshan A. et al, (2005) Cla4 is required for Lte1 association with Ras2 (CoIP) in vivo (required for proper LTE1 local…	7.24757
RCK2	PBS2	YLR248W	YJL128C																			10805732:Bilsland-Marchesan et al. (2000). Expression of a constitutive Pbs2 allele (PBS2DD) is toxic. Deletion of RCK2 suppresses the lethal phenotype.;		10805732:Bilsland-Marchesan et al. (2000). Overexpression of wt RCK2 suppresses the osmo-sensitivity of a pbs2 mutant.;15341652:Bilsland et al. (2004). RCK2 overexpression partially suppresses the sensitivity of pbs2 mutants to oxidative-stress agents.;14735355:Jiang L. et al, (2004) Deletion of rck2 suppresses the toxicity caused by overexpression of PBS2-DD allele;									10805732:Bilsland-Marchesan et al. (2000). A change in Rck2 phospho-forms is observed in wt cells that were exposed to osmo-stress. Rck2 phospho-peptides purified from pbs2 cells show different mobilities than the wt preparation.;		7.23856
HSL1	ELM1	YKL101W	YKL048C				14562095:Colocalized in the bud neck. by Huh WK. et al, (2003);			20093466:by Costanzo M. et al, (2010) YKL048C, YKL101W. Score : 0.236. ;											10725226:Bouquin et al., 2000: elm1hsl1gin4kcc4 quadruple mutant is severely sick and exhibits progressive Cdc11 localization defects. Determined through tetrad analysis.;												16861226:Asano et al., 2006: Inhibition of elm1-as (analog-sensitive) with 1NM-PP1 reduces the slow-migrating phospho-forms of Hsl1.;10725226:Bouquin et al., 2000:;		7.22754
SSN3	SNF1	YPL042C	YDR477W						19269370:Fiedler D. et al, (2009);								10869433:Kuchin S. et al, (2000);	10869433:Kuchin S. et al, (2000);				6373495:Carlson M. et al (1984);													7.18998
SSN8	SNF1	YNL025C	YDR477W						17314980:Collins et al (2007);								10869433:Kuchin S. et al, (2000);	10869433:Kuchin S. et al, (2000);				6373495:Carlson M. et al (1984);													7.18998
RGT1	HAL5	YKL038W	YJL165C						20093466:by Costanzo M. et al, (2010) YJL165C as query, YKL038W as array. Score : 0.088. P-value : 2.97E-02. ;											16844691:Kim JH et al, 2006 Weak phosphorylation activity;													19233841:Kim et al (2009);		7.1767
CDC28	HSL1	YBR160W	YKL101W			19779198:Holt et al. (2009). Phosphorylated peptides whose abundance decreased by more than 50%, in vivo, following Cdk1-as inhibition. Assay: chemical inhibition of Cdk1 followed by quantitative mass spectrometry.;		20093466:by Costanzo M. et al, (2010) YBR160W_tsq175 as query, YKL101W as array. Score : -0.147. P-value : 2.49E-02. ;													10848588:Burton JL. et al, (2000) Tetrad dissection;												12388757:McMillan JN. et al, (2002) Cdc28 phosphorylation is elevated in hsl1 delete;15920482:Asano S. et al, (2005) Through regulation of Swe1;		7.13975
CGI121	BUD32	YML036W	YGR262C											11805837:by Ho et al (2002);16554755:by Krogan et al (2006);17200106:by Collins SR. et al, (2007);20489023:Breitkreutz A. et al, (2010);			16564010:Downey M. et al, (2006) CoIP and IP-MS;		18951093:Mao DY. et al, (2008);						16564010:Downey M. et al, (2006) Both deletions have shortened telomere lengths;										7.12591
CTK3	CTK1	YML112W	YKL139W											11805826:by Gavin et al (2002);16429126:by Gavin et al (2006);16554755:by Krogan et al (2006);17200106:by Collins SR. et al, (2007);20489023:Breitkreutz A. et al, (2010);			7565723:Sterner DE. et al, (1995) Copurify;14769921:Hurt E. et al, (2004) IP-MS;17643376:Wyce A. et al, (2007);		7565723:Sterner DE. et al, (1995);						7565723:Sterner DE. et al, (1995) Both deletes are cold sensitive;										7.12591
HHT1	RAD53	YBR010W	YPL153C														14651846:Gunjan A. et al, 2003;19578373:Singh RK et al, 2009;			19578373:Singh RK et al, 2009 IP kinase assay;			14651846:Gunjan A. et al, 2004 Overexpression of HHT1 is more toxic in rad53 mutant;												7.11163
SLT2	SLT2	YHR030C	YHR030C			11533240:Baetz K et al (2001) SLT2 expression is reduced in slt2 mutant;19234305:Garcia R et al (2009) Zymolyase-induced Slt2 transcription depends on Slt2.;											17397108:Kim KY et al (2007) Slt2-6Myc co-immunoprecipitates with GST-Slt2 in vivo. Slt2-FLAG co-immunoprecipitates with Slt2-HA in vivo.;															10594829:Jung US et al (1999) SLT2 transcript is increased in cells overexpressing MKK1[S386P] gain-of-function allele, which increases Slt2 kinase activity.;11533240:Baetz K et al (2001) Slt2 expression is reduced in slt2 mutant.;			7.07945
CHK1	MEC1	YBR274W	YBR136W																		15542824:Clerici M. et al, (2004) in the presence of UV stress;18677117:Fasullo M. et al, (2008) In the presence of HU and UV stress;	18677117:Fasullo M. et al, (2008) deletion of chk1 suppresses the heteroallelic recombination defect of mec1-21;											10550056:Sanchez Y. et al, (1999) chk1 phosphorylation is lost in mec1 null;15542824:Clerici M. et al, (2004) Phosphorylation of chk1 is delayed and reduced in mec1 null;		7.03116
SML1	MEC1	YML058W	YBR136W																		17721079:Lebedeva MA. et al, 2007 Double mutant has increased levels of mtDNA compared to either single mutant;	11904430:Zhao and Rothstein (2002) sml1 mutant suppresses growth defects of mec1-3 dun1 double mutants and mec1-8 dun1 double mutants via tetrad dissection.;11904430:Zhao and Rothstein (2002) sml1 mutant suppresses petite formation in dun1 mec1-8 double mutant and dun1 mec1-3 double mutant.;10713162:Craven RJ. et al, (1999) deletion of sml1 suppresses checkpoint defects of mec1 mutant;18677117:Fa…											17114794:Chen et al. 2007 Sml1p phosphorylation is reduced in mec1 mutant via phospho-shifts in the presence of MMS.;		7.03116
EXO1	RAD53	YOR033C	YPL153C																			18593882:Segurado M. et al, 2008 exo1 delete suppresses DNA replication fork instability in rad53 mutants;								17563356:Smolka MB et al, 2007 S372;			18756267:Morin et al. 2008 Exo1 phospho shift is eliminated in a rad53 sml1 double mutant background upon telomere uncapping.;		7.03028
CDC19	TPK1	YAL038W	YJL164C	16319894:by Ptacek et al (2005);													12063246:Portela P. et al, 2002 IP-MS;			11877433:Rayner et al., 2002: Purified Tpk1 in association with the PKA regulatory subunit Bcy1, phosphorylates Cdc19 (pyruvate kinase) in vitro.;12063246:Portela P. et al, (2002) Also show that phosphorylation is lost when tpk1w mutant is purified, showing in vitro dependence on the kinase. Both in vitro kinase assay and IP kinase assay.;11583852:Cytrynska M. et al, (2001);															7.02705
YNL157W	RIM15	YNL157W	YFL033C	16319894:by Ptacek et al (2005);													20471941:Conserved Ser64 (Talarek et al., 2010);			20471941:Talarek et al., 2010;															7.02705
CBF1	MEC1	YJR060W	YBR136W											20190278:Chen et al. 2010 Following MMS treatment.;																17563356:Smolka MB et al, 2007 S45 S48;			17563356:Smolka MB et al, 2007 Using anti-SQ antibody;		7.01879
PTR3	YCK2	YFR029W	YNL154C																										17984223:Liu Z. et al, (2008) T525 is required for phosphorylation in vivo;				17984223:Liu Z. et al, (2008);		7.01676
YPK1	KIN82	YKL126W	YCR091W																										19966303:Roelants FM et al (2010) Ypk1-(S51A, S71A) mutant no longer shows a phospho-shift in western blot, same as wild-type Ypk1 in fpk1 kin82 double mutant.;				19966303:Roelants FM et al (2010) Phosphorylated form of Ypk1 is decreased in fpk1 mutant and absent in fpk1 kin82 double mutant.;		7.01676
CDC12	CDC5	YHR107C	YMR001C				14562095:Colocalized in the bud neck. by Huh WK. et al, (2003);										11157974:Song S. et al,(2001);	11157974:Song S. et al, (2001);			16449187:Fraschini R. et al, (2006) cdc12-1 and cdc5-2 alleles were used;														7.00464
CDC28	CKA2	YBR160W	YOR061W																	10998356:Russo GL. et al, (2000) Bovine CKII phosphorylates yeast Cdc28;					12435747:Bandhakavi S. et al, (2003) cka2 and cdc28 TS alleles are both sensitive to geldanamycin;						10998356:Russo GL. et al, (2000) Phospho-peptide mapping by 2D gels (Ser 46);				6.96903
NRG2	SNF1	YBR066C	YDR477W														11404322:Vyas VK. et al, (2001);	11404322:Vyas VK. et al, (2001);				11404322:Vyas VK. et al, (2001);12024013:Kuchin S. et al, (2002);													6.95911
PIN4	RAD53	YBL051C	YPL153C														15024067:Pike BL. et al, 2004;	15024067:Pike BL et al, 2004;				15024067:Pike BL et al, 2004 pin1 delete suppresses mutant rad53 allele in MMS;													6.95911
TPK1	YAK1	YJL164C	YJL141C														19364808:Deminoff SJ. et al, (2009) RS-Y domain required for binding to Tpk1 in vivo;	19364808:Deminoff SJ. et al, (2009);				2558053:Garrett S. et al, (1989) yak1 suppresses tpk1,2,3 delete;													6.95911
CDC11	KCC4	YJR076C	YCL024W											20489023:Breitkreutz A. et al, (2010);			11165249:Okuzaki D. et al, (2001) GST pulldown;	11165249:Okuzaki D. et al, (2001) two hybrid;																	6.94762
MOB1	DBF20	YIL106W	YPR111W											11805837:by Ho et al (2002);20489023:Breitkreutz A. et al, (2010);			9528782:KOmarnitsky SI et al, (1998) CoIP;	9528782:Komarnitsky SI et al, (1998) Two hybrid;																	6.94762
BEM2	PRK1	YER155C	YIL095W																	20159853:Mok J et al (2010) Bem2 is phosphorylated by immunoprecipitated Prk1 in vitro.;													20159853:Mok J et al (2010) Bem2 phosphorylation is reduced in prk1 ark1 mutant.;		6.94583
DIF1	MEC1	YLR437C	YBR136W																	18851834:Lee et al. 2008 Incubation of GST-Dun1 with WT Dif1 results in incorporation of 32-P.;													18851834:Lee et al. 2008 Dif1 phosphorylation (via mobility shift assay) is strongly delayed mec1 sml1 double mutants.;		6.94583
EDE1	PRK1	YBL047C	YIL095W																	20159853:Mok J et al (2010) Ede1 is phosphorylated by immunoprecipitated Prk1.;													20159853:Mok J et al (2010) Ede1 phosphorylation is reduced in prk1 ark1 mutant.;		6.94583
EFT1	RCK2	YOR133W	YLR248W																	11344302:Teige A. et al, (2001);													11344302:Teige A. et al, (2001);		6.94583
EFT2	RCK2	YDR385W	YLR248W																	11344302:Teige A. et al, (2001);													11344302:Teige A. et al, (2001);		6.94583
MIG1	ELM1	YGL035C	YKL048C																	16201971:Elbing K. et al, (2006);													15824893:McCartney RR. et al, (2005) ;		6.94583
MIH1	YCK1	YMR036C	YHR135C																	18316413:Pal et al., 2008:;													18316413:Pal et al., 2008: Mih1 hyperphosphorylation is reduced in yck1yck2-2 (TS) mutant;		6.94583
MIH1	YCK2	YMR036C	YNL154C																	18316413:Pal et al., 2008:;													18316413:Pal et al., 2008: Mih1 hyperphosphorylation is reduced in yck1yck2-2 (TS) mutant;		6.94583
RCN1	MCK1	YKL159C	YNL307C																	14701880:Hilioti et al., 2004 Mck1 phosphorylates Rcn1 at Ser113 in vitro. Mck1 mediated phosphorylation of Rcn1 depends on a prephosphorylation step by a priming kinase, in this case p42.;													14701880:Hilioti et al., 2004. Rcn1 extracted from a tcn1/crz1 mutant migrates as a doublet following SDS PAGE separation. Deletion of MCK1 in the tcn1 background abolishes the Rcn1 doublet. a single protein band is observed which resembles that of a Rcn1 mutant carrying a S113A substitution.;		6.94583
REC107	CDC28	YJR021C	YBR160W																	16814718:Mer2 is phosphorylated by Cdc28 in vitro. Henderson et al. (2006);16814718:No detectable in vitro phsophorylation of Mer2 in a mer2 S30A mutant. Henderson et al. (2006);													16814718:Mer2 displays phspho-shifts in meiotic prophase. Henderson et al. (2006);16814718:Mer2 phosphorylation is absent in cdc28-as1 mutants in the presence of 1-NM-PP1 and in clb5D clb6D mutants. Henderson et al. (2006);		6.94583
RVS167	FUS3	YDR388W	YBL016W																	12857883:Friesen 2003;													12857883:Friesen 2003;		6.94583
STU2	CDC5	YLR045C	YMR001C																	18178775:Park CJ. et al, (2008);													18178775:Park CJ. et al, (2008);		6.94583
SML1	RAD53	YML058W	YPL153C																	19457865:Chen SH. et al, 2009 In the presence of Mrc1 protein adaptor and Dun1 kinase;	17721079:Lebedeva MA. et al, 2007 Double mutant is increased levels of mtDNA compared to either single;	11904430:Zhao and Rothstein (2002) sml1 mutant suppresses growth defects of rad53-1 dun1 double mutants and rad53-17 dun1 double mutants via tetrad dissection.;16020781:Sharp JA et al, 2005 sml1 delete suppresses rad53 delete;9774971:Zhao Z. et al, 1998 sml1 delete suppresses lethality of rad53 delete;11172707:Emili A. et al, 2001;14651846:Gunjan A. et al, 2003 sml1 delete suppresses rad53 delete…													6.94435
BCK1	MKK1	YJL095W	YOR231W											20489023:Breitkreutz A. et al, (2010);				8757399:Paravicini G et al (1996);						8386320:Irie K et al (1993) Overexpression of MKK1 suppresses bck1 null mutant defect at high temperature.;8524219:Yashar B et al (1995) MKK1 S386P hyperactive allele can rescue bck1 cell lysis defect.;	8386320:Irie K et al (1993) Deletion of both MKK1 and MKK2 temperature-sensitive cell lysis defect similar to bck1 deletion mutant.;18184748:Bermejo C et al (2008) bck1 and mkk1mkk2 double mutants are hypersensitive to zymolyase.;11283616:Harrison JC et al (2001) mkk1mkk2 double mutant and bck1 show defects in morphogenesis-checkpoint-mediated G2 delay in response to actin perturbation (latruncul…										6.93374
MKK1	BCK1	YOR231W	YJL095W											20489023:Breitkreutz A. et al, (2010);				8757399:Paravicini G et al (1996);						8386320:Irie K et al (1993) Overexpression of MKK1 suppresses bck1 null mutant defect at high temperature.;8524219:Yashar B et al (1995) MKK1 S386P hyperactive allele can rescue bck1 cell lysis defect.;	8386320:Irie K et al (1993) Deletion of both MKK1 and MKK2 temperature-sensitive cell lysis defect similar to bck1 deletion mutant.;18184748:Bermejo C et al (2008) bck1 and mkk1mkk2 double mutants are hypersensitive to zymolyase.;11283616:Harrison JC et al (2001) bck1 and mkk1mkk2 double mutants show defects in morphogenesis-checkpoint-mediated G2 delay in response to actin perturbation (latruncu…										6.93374
SLA2	PRK1	YNL243W	YIL095W											20489023:Breitkreutz A. et al, (2010);						20159853:Mok J et al (2010) Sla2 is phosphorylated by immunoprecipitated Prk1.;	10087264:Cope MJ et al (1999) sla2 and prk1 are synthetic lethal.;														6.93286
NUP1	RAD53	YOR098C	YPL153C											20190278:Chen et al. 2010 Following MMS treatment.;						17563356:Smolka MB et al, 2007;										17563356:Smolka MB et al, 2007 S637;					6.93198
NUP2	RAD53	YLR335W	YPL153C											20190278:Chen et al. 2010 Following MMS treatment.;						17563356:Smolka MB et al, 2007;										17563356:Smolka MB et al, 2007 S317 S512 S523;					6.93198
NUP60	RAD53	YAR002W	YPL153C											20190278:Chen et al. 2010 Following MMS treatment.;						17563356:Smolka MB et al, 2007;										17563356:Smolka MB et al, 2007 S480;					6.93198
MYO3	CLA4	YKL129C	YNL298W																	9388196:Wu C. et al, (1997) IP'd CLA4 and purified Myo3 from E-coli;									9388196:Wu C. et al, (1997);						6.92995
MYO3	STE20	YKL129C	YHL007C																	9388196:Wu C. et al, (1997) IP'd CLA4 and purified Myo3 from E-coli;									9388196:Wu C. et al, (1997);						6.92995
BNI5	GIN4	YNL166C	YDR507C								Sharifpoor et al, unpublished:by Sharifpoor S. et al, (2010) Overexpression of gene is more toxic in kinase delete. Score : -0.266. P-value : 1.54E-03;			20489023:Breitkreutz A. et al, (2010);			12058072:Mortensen EM. et al, (2002) Affinity purification and mass spec;						Sharifpoor et al, unpublished:by Sharifpoor S. et al, (2010) Score : -0.11. Confidence : Medium;												6.9029
CDC10	GIN4	YCR002C	YDR507C								Sharifpoor et al, unpublished:by Sharifpoor S. et al, (2010) Overexpression of gene is more toxic in kinase delete. Score : -0.361. P-value : 2.84E-03;			16554755:by Krogan et al (2006);20489023:Breitkreutz A. et al, (2010);			12058072:Mortensen EM. et al, (2002) Affinity purification and mass spec Confirmed by comigration with purified septin complexes;9813092:Carroll CW. et al, (1998) Copurify;						Sharifpoor et al, unpublished:by Sharifpoor S. et al, (2010) Score : -0.19. Confidence : High;												6.9029
ZDS1	MCK1	YMR273C	YNL307C																			11230131:Mizunuma et al., 2001: zds1 mutants are unable to grow on solid medium containing 200-300mM CaCl2, and exhibit a hyperpolarized bud growth phenotype. Deletion of MCK1 in a zds1 mutant background suppresses these phenotypes.;	11230131:Mizunuma et al., 2001: Similar to MPK1 (SLT2), overexpression of MCK1 also leads to a G2 delay in a zds1 mutant background.;										12704202:Griffioen et al., 2003: Bcy1 is hyper-phosphorylated in zds1 cells, deletion of mck1 in this background abolishes the hyper-phosphorylation phenotype. Mck1 therefore seems to be hyperactive in zds1 cells;		6.8983
RLM1	YKL161C	YPL089C	YKL161C											20489023:Breitkreutz A. et al, (2010);				9111331:Watanabe Y et al (1997) Rlm1 interacts with Ykl161C (Kdx1) in yeast two hybrid assay.;														9111331:Watanabe Y et al (1997) Rlm1 transcriptional activity is dependent on Ykl161C.;			6.89443
CDC42	STE20	YLR229C	YHL007C										11489916:by Drees BL. et al, (2001);					17189484:Heinrich M. et al, (2007);						10970855:Raitt DC. et al, (2000) Overexpression of CDC42 suppresses osmosensitivity of ste20 delete;10358031:Richman TJ. et al, (1999) Overexpression of ste20 suppresses the elongated bud phenotype of Cdc42(V44A) mutant;	9742399:Eby JJ. et al, (1998) cla4-null and cdc42-1 alleles show similar defects in actin assembly in vitro;										6.89365
SMI1	SLT2	YGR229C	YHR030C					14764870:Synthetic Lethality by Tong et al (2004);20093466:by Costanzo M. et al, (2010) YGR229C as query, YHR030C as array. Score : -0.257. P-value : 8.08E-08. ;									12823808:Martin-Yken H et al (2003) Smi1 co-immunoprecipitates with Slt2 in GST-pull down. Also Slt2 is in complex with Smi1 in TAP tag purification.;16362369:Basmaji F et al (2006) Slt2 co-purifies with Smi1;	12823808:Martin-Yken H et al (2003) Smi1 and Slt2 interact in yeast two hybrid.;16362369:Basmaji F et al (2006) Slt2 interacts with Smi1 in yeast two hybrid.;			18668512:Durand F et al (2008) smi1 and slt2 are synthetic lethal.;15166135:Lesage G et al (2004) smi1 and slt2 are synthetic sick/lethal.;12185498:Martin-Yken H et al (2002) smi1 and slt2 are synthetic lethal.;				16362369:Basmaji F et al (2006) smi1 mutant shows sensitivity to Calcolfluor white, Congo red and high temperature (38C), like slt2 mutant.;										6.8908
CIN8	CDC28	YEL061C	YBR160W																	20463882:Cin8-12myc is phosphorylated by Clb2-Cdc28 in vitro. Chee M.K. et al., (2010).;20463882:Cin8-12myc-6A (all 6 CDK-consensus sites mutated into alanine) is not phosphorylated by Clb2-Cdc28 in vitro. Chee M.K. et al., (2010).;								20463882:Phospho-serine 972 was found by LC/MS/MS analysis. Chee MK et al., (2010).;							6.86866
CKI1	PKC1	YLR133W	YBL105C																	15919656:Choi et al (2005) CKI1 is phosphorylated by PKC1 in vitro at S25 and S30 residue.;								15919656:Choi et al (2005) CKI1 is phosphorylated by PKC1 in vitro at S25 and S30 residue.;							6.86866
GAL83	CKA2	YER027C	YOR061W																	19897735:Mangat S. et al, (2009);								19897735:Mangat S. et al, (2009);							6.86866
MPS1	CDC28	YDL028C	YBR160W																	15296722:GFP-Mps1 is phosphorylated by Cdc28 in vitro. Jaspersen S.L., et al. (2004);								15296722:ESI-LC-MS analysis shows that threonine 29 is phosphorylated. Jaspersen S.L., et al. (2004);							6.86866
OPI1	CKA1	YHL020C	YIL035C																	16407309:Chang YF. et al, (2006);								16407309:Chang YF. et al, (2006) Ser10;							6.86866
OPI1	CKA2	YHL020C	YOR061W																	16407309:Chang YF. et al, (2006);								16407309:Chang YF. et al, (2006) Ser10;							6.86866
PMA1	YCK1	YGL008C	YHR135C																	8943257:Estrada E. et al, (1996);								8943257:Estrada E. et al, (1996) Ser 507 is phosphorylated by Yck1;							6.86866
PMA1	YCK2	YGL008C	YNL154C																	8943257:Estrada E. et al, (1996);								8943257:Estrada E. et al, (1996) Ser 507 is phosphorylated by Yck2;							6.86866
SGT1	CKA2	YOR057W	YOR061W																	19398558:Bansal PK. et al, (2009) Recombinant human CKII phosphorylates sgt1 in vitro;								19398558:Bansal PK. et al, (2009) Ser361 Site directed mutagenesis;							6.86866
SRP1	CKA2	YNL189W	YOR061W																	9148902:Azuma Y. et al, (1997);								9258433:Azuma Y. et al, (1997) Ser 67, site directed mutagenesis;							6.86866
SRP1	CKA1	YNL189W	YIL035C																	9258433:Azuma Y. et al, (1997);								9258433:Azuma Y. et al, (1997);							6.86866
SSO1	TPK1	YPL232W	YJL164C																	11157748:Marash M. et al, (2001);12925750:Marash M. et al, (2003);								12925750:Marash M. et al, (2003) Western, Serin 79;							6.86866
STE50	YCK1	YCL032W	YHR135C																	14555477:Wu et al., 2003: Yck1 phosphorylates the N-terminal portion and C-terminal portion of Ste50;								14555477:Wu C. et al, (2003) Thr42;							6.86866
SUP35	TPK3	YDR172W	YKL166C																	18267004:Fabret C. et al, (2008) PKA phosphorylates Sup35 in vitro;								18267004:Fabret C. et al, (2008) Ser341 Mass Spec;							6.86866
SUP35	TPK2	YDR172W	YPL203W																	18267004:Fabret C. et al, (2008) PKA phosphorylates Sup35;								18267004:Fabret C. et al, (2008) Ser341 Mass Spec;							6.86866
SUP35	TPK1	YDR172W	YJL164C																	18267004:Fabret C. et al, (2008) PKA phosphorylates sup35;								18267004:Fabret C. et al, (2008) Mass Spec Ser341;							6.86866
GIS4	SNF1	YML006C	YDR477W											11805837:by Ho et al (2002);			15890364:La Rue J. et al, (2005);							10628841:Balcianus D. et al, (1999) GIS4 O/E suppresses snf1mig1srb8/10/11;	17030993:Ye T. et al, (2006) Both deletions show sensitivity to salt, although snf1 mutants can tolerate higher levels of salt;										6.85151
GLN3	TOR1	YER040W	YJR066W						11078525:Delete shows decreased sensitivity to rap (Chan et al., 2000);				10940301:(Bertram et al., 2000);					10940301:Bertram et al., 2000;12624103:Carvalho et al., 2003;				18812505:on rapamycin (Neklesa and Davis, 2008);													6.83827
MSI1	YAK1	YBR195C	YJL141C																					17321547:Pratt ZL. et al, (2007) O/E of MSI1 suppresses defect of yak1 delete in heatshock Deletion of MSI1 suppresses growth defect of YAK1-O/E;								17321547:Pratt ZL. et al, (2007) Yak1 is required for association of Msi1 with Cac1 by Two hybrid;		17321547:Pratt ZL. et al, (2007) Increased nuclear localization of MSI1 in yak1 delete in non-fermenting cells Reduced nuclear localization of MSI1 in YAK1-OE strains in non-fermenting cells;	6.83299
SIN4	SNF1	YNL236W	YDR477W					17314980:Phenotypic Enhancement. e-MAP data by Collins et al (2007);									10869433:Kuchin S. et al, (2000);	10869433:Kuchin S. et al, (2000);				6373495:Carlson M. et al (1984);													6.81194
MSN2	TPK2	YMR037C	YPL203W																	16172400:GST-Msn2 from yeast is phosphorylated by bovine PKA catalytic subunit Budovskaya 2005 ;		9649426:Smith A. et al, (1998) msn2 partially suppresses tpk2-ts;	9649426:Smith A. et al, (1998) O/E MSN2 is toxic in tpk2-ts;												6.81149
RTS1	CDC28	YOR014W	YBR160W		14574415:by Ubersax et al., (2003);15744308:Loog and Morgan 2005;	19779198:Holt et al. (2009). Phosphorylated peptides whose abundance decreased by more than 50%, in vivo, following Cdk1-as inhibition. Assay: chemical inhibition of Cdk1 followed by quantitative mass spectrometry.;															19911052:rts1Î” cln1Î” cln2Î” dead Artiles K 2009;														6.80184
GCN5	IRE1	YGR252W	YHR079C														9113982:Welihinda et al (1997);	9113982:Welihinda et al (1997(;	9113982:Welihinda et al (1997);																6.77135
PTC1	PBS2	YDL006W	YJL128C						19269370:Fiedler D. et al, (2009);20093466:by Costanzo M. et al, (2010) YDL006W as query, YJL128C as array. Score : 0.12. P-value : 5.78E-07. ;					11805837:by Ho et al (2002);16554755:by Krogan et al (2006);			14685261:Mapes and Ota (2004). GST-Pbs2 co-precipitated with HA-Ptc1 in the wild type, but not in nbp2 mutant cell extracts.;									7565587:Jiang B. et al, (1995) O/E of PBS2 and deletion of PTC1 have similar phenotypes of reduced beta glucan synthesis and increased EXG1 transcription;									6.76559
STT3	PKC1	YGL022W	YBL105C															10910977:Park H et al (2000) Stt3 and Pkc1 interacts in yeast two hybrid.;	10910977:Park H et al (2000) Stt3-HA binds to purified and immobilized GST-Pkc1.;					7590309:Yoshida S et al (1995) stt3-2 sensitivity to staurosporine is suppressed by PKC1 overexpression. (in text);	7590309:Yoshida S et al (1995) stt3-2 is sensitive to staurosporine and high temperature. (in text);14530272:Chavan M et al (2003) stt3-1 and stt3-2 are sensitive to staurosporine.;										6.75746
CLN2	PKC1	YPL256C	YBL105C																		16141237:Mizunuma M et al (2005) Cln2 overexpression hyper-polarized bud growth in zds1 pkc1-834 double mutant.;		19458192:Zou J. et al, 2009 Overexpression of PKC1 is more toxic in cln1cln2 delete;	11139490:Lenburg ME et al (2001) High copy plasmid of PKC1 gain of function allele (R398P) can suppress the ts phenotype of cln1, cln2, pho85-9 mutant.;8670805:Marini NJ et al (1996) Overproduction of Cln2 can partially suppress the temperature sensitivity of pkc1 mutant.;								16141237:Mizunuma M et al (2005) - In synchronous culture, Cln2 protein levels oscillate during cell cycle and increases upon Ca2 addition. In pkc1-834 mutant, Cln2 levels oscillating are reduced than wild-type in YPD and do not show increase in Ca2 containing media. - In asynchronous culture, Cln2 proteins levels are prolonged in pkc1-834 mutant, showing a defect in Cln2 degradation.;			6.68161
SSK2	HOG1	YNR031C	YLR113W							20093466:by Costanzo M. et al, (2010) YLR113W, YNR031C. Score : 0.281. ;						18420932:Score : 0.43534 Hillenmeyer M. et al, (2008);						10409737:Rep et al. (1999). Truncated Ssk2 leads to hyperactivation of the HOG-pathway. The lethal consequence of hyperactive HOG-pathway signaling is suppressed by deletion of HOG1.;14685261:Mapes and Ota (2004). Overexpression of SSK2deltaN causes hyperactivation of the Hog-pathway. This effect is exacerbated by a ptc1 deletion due to Hog1 hyper-activation. Deletion of HOG1 suppresses the letha…		11344302:Teige A. et al, (2001) hog1 delete suppresses toxicity due to GAL-SSK2 overexpression;	16380504:Both mutants are sensitive to Unfolded Protein Response (UPR)-inducing agents, such as tunicamycin, beta-mercaptoethanol or DTT. Chen Y. et al, (2005);16885417:Thorsen et al. (2006). Hog1 phosphorylation is observed upon exposure to As (III). SSK2 and STE11 are required for As (III)-induced Hog1 phosphorylation.;10762242:Garcia-Rodriguez LJ et al (2000) hog1 and sho1 ssk2 ssk22 mutants a…										6.68073
TOS3	SNF1	YGL179C	YDR477W														12847291:Hong et al., 2003;								17438333:Hong and Carlson, 2007: Stress-induced Snf1 activity (determined by assaying the phosphorylation of the SAMS peptide in vitro) is not observed in elm1sak1tos3 triple mutant extracts.;								15824893:McCartney R.R. et al, (2005) Phospho-shift is shown to be reduced in a snf1delete-10 strain. ;		6.65707
SLN1	YPD1	YIL147C	YDL235C															8808622:Posas F et al (1996);		9882653:Janiak-Spens F et al (1999) Phosphoryl transfer occurs from P-Ypd1 to Sln1-R1;15628880:Janiak-Spens F et al (2005) Phospho-transfer reaction occurs from P-Ypd1 to Sln1.;					15665496:Hiramoto F et al (2005) sln1 and ypd1 are resistant to pradimicin.;										6.6525
GLC7	MEK1	YER133W	YOR351C														10786836:Bailis JM (2000);							10786836:hc GLC7 rescues MEK1-C pachytene arrest Bailis JM (2000);	10786836:glc7-T152K = MEK1-C Both give pachytene arrest Bailis JM (2000);		10786836:colocalize in chromosome spreads Bailis JM (2000);								6.61782
NAP1	GIN4	YKR048C	YDR507C											11805826:by Gavin et al (2002);16429126:by Gavin et al (2006);16554755:by Krogan et al (2006);17200106:by Collins SR. et al, (2007);20489023:Breitkreutz A. et al, (2010);	18467557:by Tarassov et al (2008);		12058072:Mortensen EM. et al, (2002) Affinity purification and mass spec Confirmed by western blotting;9214386:Altman R. et al, (1997) CoIP;9813092:Carroll CW. et al, (1998) Copurify;				10805747:Longtine et al., 2000: Deletion of NAP1 exacerbates the elongated bud phenotype of gin4 mutant cells.;15302817:Gladfelter AS. et al, (2004) Tetrads;10805747:Longtine et al., 2000: gin4nap1 double mutants exhibit more severe defects in septin organization and chitin deposition that the individual single mutants.;				10805747:Longtine et al., 2000: Detectable localization of Gin4 at the bud neck is reduced in nap1 mutant cells.;12058072:Mortensen et al., 2002: Interaction between Gin4 and Cdc11 is abolished in nap1 background.;										6.60319
PCL8	PHO85	YPL219W	YPL031C										10688190:by Uetz et al (2000);11283351:by Ito et al (2001);18719252:by Yu H. et al. (2003);	16429126:by Gavin et al (2006);16554755:by Krogan et al (2006);17200106:by Collins SR. et al, (2007);20489023:Breitkreutz A. et al, (2010);				9032248:Measday V (1997);																	6.59591
BUD4	CDC28	YJR092W	YBR160W	16319894:by Ptacek et al (2005);	14574415:by Ubersax et al., (2003);15744308:Loog and Morgan 2005;	19779198:Holt et al. (2009). Phosphorylated peptides whose abundance decreased by more than 50%, in vivo, following Cdk1-as inhibition. Assay: chemical inhibition of Cdk1 followed by quantitative mass spectrometry.;																													6.5844
CHS2	CDC28	YBR038W	YBR160W	16319894:by Ptacek et al (2005);	14574415:by Ubersax et al., (2003);15744308:Loog and Morgan 2005;	19779198:Holt et al. (2009). Phosphorylated peptides whose abundance decreased by more than 50%, in vivo, following Cdk1-as inhibition. Assay: chemical inhibition of Cdk1 followed by quantitative mass spectrometry.;																													6.5844
FPK1	CDC28	YNR047W	YBR160W	16319894:by Ptacek et al (2005);	14574415:by Ubersax et al., (2003);15744308:Loog and Morgan 2005;	19779198:Holt et al. (2009). Phosphorylated peptides whose abundance decreased by more than 50%, in vivo, following Cdk1-as inhibition. Assay: chemical inhibition of Cdk1 followed by quantitative mass spectrometry.;																													6.5844
RIM21	SLT2	YNL294C	YHR030C			19234305:Garcia R et al (2009) Zymolyase-induced RIM21 transcription depends on Slt2.;															16524906:Castrejon F et al (2006) slt2 and rim21 are synthetic lethal.;				16524906:Castrejon F et al (2006) rim21 mutant shows sensitivity to caffeine, like slt2 mutant.;	16524906:Castrejon F et al (2006) rim21 mutant shows resistance to Calcofluor white, opposite of increased sensitivity seen in slt2 mutant.;									6.58068
CDH1	HSL1	YGL003C	YKL101W					20093466:by Costanzo M. et al, (2010) YGL003C as query, YKL101W as array. Score : -0.204. P-value : 6.08E-05. ;			Sharifpoor et al, unpublished:by Sharifpoor S. et al, (2010) Overexpression of gene is more toxic in kinase delete. Score : -0.552. P-value : 4.74E-131;						10848588:Burton JL. et al, (2000) CoIP;11562348:Burton JL. et al, (2001) CoIP;15916960:Burton JL. et al, (2005) CoIP;		11562348:Burton JL et al, (2001);18519589:Ostapenko D. et al, (2008);				Sharifpoor et al, unpublished:by Sharifpoor S. et al, (2010) Score : -0.77. Confidence : High;												6.57946
SWI6	HRR25	YLR182W	YPL204W														9012827:Ho Y. et al, (1997) Co-purification;			9012827:Ho Y. et al, (1997);					9012827:Ho Y. et al, (1997) Both deletes show increased sensitivity to HU and MMS;										6.57027
SGS1	RAD53	YMR190C	YPL153C					16487579:Synthetic Growth Defect or Synthetic Lethality. dSLAM by Pan et al. (2006);									15616582:Bjergbaek L. et al, 2005 CoIP;	15616582:Bjergbaek L. et al, 2005 Two hybrid;									10640278:Frei C. et al, 2000;								6.56676
CLB2	SWE1	YPR119W	YJL187C											11805837:by Ho et al (2002);20489023:Breitkreutz A. et al, (2010);			18558651:Hu F. et al, (2008) Copurify;					17033818:Hood-DeGrenier JK. et al, (2007) Swe1 null (by insertion of Transposon) suppresses the elongated bud phenotype of clb2 mutant strains;													6.56525
CDC28	ELM1	YBR160W	YKL048C					20093466:by Costanzo M. et al, (2010) YBR160W_tsq175 as query, YKL048C as array. Score : -0.17. P-value : 5.03E-06. ;			Sharifpoor et al, unpublished:by Sharifpoor S. et al, (2010) Overexpression of gene is more toxic in kinase delete. Score : -0.392. P-value : 4.96E-07;										10725226:Bouquin et al., 2000: elm1 deletion is synthetic lethal with cdc28-1N (CDC28 allele that is blocked at the G2/M transition at restrictive temperature). Identified in synthetic lethal screen;	9891070:Edgington NP. et al, (1999) Cdc28-Y19F mutant strain suppresses the elongated bud morphology of elm1 deletion strains;	Sharifpoor et al, unpublished:by Sharifpoor S. et al, (2010) Score : -0.70. Confidence : High;		18231587:Manderson et al., 2008: Cdc28-Swi4 interaction is diminished in a elm1 deletion background as detected by fluorescent protein-fragment complementation assay (PCA);										6.54594
PCL1	SLT2	YNL289W	YHR030C					20093466:by Costanzo M. et al, (2010) YHR030C as query, YNL289W as array. Score : -0.102. P-value : 7.01E-05. ;													11139490:Lenburg ME et al (2001) slt2, pcl1, pcl2 triple mutant is inviable on standard medium, but are viable on medium containing 1M sorbitol.;17461973:Nehil MT (2007) slt2 pcl1 pcl2 triple mutant is lethal at 37C.;		Sharifpoor et al, unpublished:by Sharifpoor S. et al, (2010) Score : -0.43. Confidence : Medium;	9065400:Madden K et al (1997) High copies of Pcl1 can suppress slt2 mutant defects (high temperature growth defect, cell lysis defect and projection formation defect).;								11533240:Baetz K et al (2001) Heat shock and alpha-factor induced SBF (SWI4-SWI6) localization to the promoter of Pcl1 is reduced in slt2 mutant.;			6.53444
CDC11	ELM1	YJR076C	YKL048C				14562095:Colocalized in the bud neck. by Huh WK. et al, (2003);	20093466:by Costanzo M. et al, (2010) YJR076C_tsq76 as query, YKL048C as array. Score : -0.189. P-value : 1.75E-07. ;																	10567524:Sreenivasan and Kellogg, 1999: Cdc11-GFP localizes to the bud-neck as a double ring septin structure. The majority of elm1 mutants exhibit a single ring structure and diffuse septin rings along the length of the cell.;							12058072:Mortensen EM. et al, (2002) Elm1 is required for cdc11-gin4 complex formation;		10725226:Bouquin et al., 2000: Cdc11 localization is defective in elm1 and elm1K117R (catalytically inactive form) mutant strains. The strain background used, YPH499, appears to affect the severity of the localization defect.;	6.51928
PKC1	PKH1	YBL105C	YDR490C																	11726514:Friant S et al (2001) Pkh1 phosphorylates Pkc1 in vitro and Pkh1 kinase activity is increased by phytosphingosine.;					10567559:Inagaki M et al (1999) pkc1 and pkh1D398G,pkh2 mutants share cell lysis defect.;							10567559:Inagaki M et al (1999) Pkc1p kinase activity during heat shock is reduced in pkh1D398G, pkh2 null mutant background.;			6.51708
BMH1	KKQ8	YER177W	YKL168C										18719252:by Yu H. et al. (2003);	20489023:Breitkreutz A. et al, (2010);			17559233:Kakiuchi K et al (2007) Kkq8 co-purifies with Bmh1-Bmh2 complex by IP-MS.;																		6.51368
TID3	MPS1	YIL144W	YDL028C										17634282:Wong et al (2007);	20489023:Breitkreutz A. et al, (2010);			19300438:Kemmler et al (2009);																		6.51368
ZRC1	RCK2	YMR243C	YLR248W														15341652:Bilsland et al. (2004). myc-Zrc1 co-immunoprecipitated Rck2.;	15341652:Bilsland et al. (2004). Two-hybrid;						15341652:Bilsland et al. (2004). Overexpression of ZRC1 improves Zn2 resistance in wt and rck2 cells.;											6.49695
MSA1	CDC28	YOR066W	YBR160W		14574415:by Ubersax et al., (2003);15744308:Loog and Morgan 2005;								17634282: Spindle 2-hybrid data set. Wong J. et al, (2007);								18948746:MSA1 overproduction is deleterious to cdc6-1, cdc7-1 and cdc28-1N. Li J.M. et al., (2008);														6.49451
DIN7	DUN1	YDR263C	YDL101C																			10628970:Fikus et al. 2000 Deletion of DIN7 partially suppresses petite colony phenotype of dun1 mutants.;				10628970:Fikus et al. 2000 Overexpression of DIN7 produces high frequency of petite colonies, similar to that of dun1 mutants.;						9079876:Mieczkowski et al, 1997 Expression of the DIN7-lacZ gene fusion is elevated in a strain carrying the dun1-21 mutation;18540090:Yoshitani et al, 2008 DIN7 DNA damage-inducible gene expression is increased in the absence of Dun1p.;			6.49302
ROG1	MCK1	YGL144C	YNL307C																			10958669:Andoh et al., 2000: an insertional mutation in rog1 or a deletion of the entire ORF can suppresses the temperature sensitive phenotype of a mck1mds1 (rim11 standard name for mds1) double null mutant. rog (revertants of gsk-3);				10958669:Andoh et al., 2000: The phosphorylation level of Rog1 is increased in a yeast GSK-3 (mck1mrk1rim11ygk3) null mutant, when compared to the wild type control. Cells were labeled with P32 for 3hours at 37C and the normalized amount of myc-Rog1 was subjected to autoradiography.;						10958669:Andoh et al., 2000: Pulse chase analysis shows that overexpressed myc-Rog1 is more stable in a mck1mrk1rim11ygk3 quadruple null mutant than in the wild type. (rim11 standard name for mds1; ygk3 standard name for yol128c) rog (revertants of gsk-3);10958669:Andoh et al., 2000: Yeast GSK-3 (Mck1Mrk1Rim11Ygk3) controls the interaction between Rog1 and Rsp5. Compared to wild type, myc-Rsp5 co…			6.49302
ROG1	RIM11	YGL144C	YMR139W																			10958669:Andoh et al., 2000: an insertional mutation in rog1 or a deletion of the entire ORF can suppresses the temperature sensitive phenotype of a mck1mds1 (rim11 standard name for mds1) double null mutant. rog (revertants of gsk-3);				10958669:Andoh et al., 2000: The phosphorylation level of Rog1 is increased in a yeast GSK-3 (mck1mrk1rim11ygk3) null mutant, when compared to the wild type control. Cells were labeled with P32 for 3hours at 37C and the normalized amount of myc-Rog1 was subjected to autoradiography.;						10958669:Andoh et al., 2000: Pulse chase analysis shows that overexpressed myc-Rog1 is more stable in a mck1mrk1rim11ygk3 quadruple null mutant than in the wild type. (rim11 standard name for mds1; ygk3 standard name for yol128c) rog (revertants of gsk-3);10958669:Andoh et al., 2000: Yeast GSK-3 (Mck1Mrk1Rim11Ygk3) controls the interaction between Rog1 and Rsp5. Compared to wild type, myc-Rsp5 co…			6.49302
SSN8	SLT2	YNL025C	YHR030C																			16387872:Krasley E et al (2006) H2O2 sensitivity of slt2 mutant is suppressed by deletion of SSN8. (less cells go through cell death, which is detected by TUNEL assay);				16387872:Krasley E et al (2006) ssn8 mutant shows resistance to H2O2, whereas slt2 mutant is sensitive.;						16387872:Krasley E et al (2006) H2O2-induced destabilization of Ssn8 requires Slt2. ;			6.49302
SRS2	CDC28	YJL092W	YBR160W		14574415:by Ubersax et al., (2003);																							20195513:Mutation of 7 CDK1 sites into alanine results in loss of phospho-shifts. Saponaro M. et al., (2010).;							6.47039
HSL1	CLA4	YKL101W	YNL298W					17314980:Phenotypic Enhancement. e-MAP data by Collins et al (2007);19269370:Fiedler D. et al, (2009);20093466:by Costanzo M. et al, (2010) YKL101W as query, YNL298W as array. Score : -0.257. P-value : 5.61E-06. ;		20093466:by Costanzo M. et al, (2010) YKL101W, YNL298W. Score : 0.204. ;											15037762:Sakchaisri K. et al, (2004);				16571676:Liu H. et al, (2006) Both are sensitive to HU;									1080574:Longtine MS. et al, (2000) Hsl1p budneck localization is lost in a cla4 delete.;	6.46118
SLK19	CDC28	YOR195W	YBR160W		14574415:by Ubersax et al., (2003);15744308:Loog and Morgan 2005;															18178775:Park CJ. et al, (2008);															6.46075
STU2	CDC28	YLR045C	YBR160W		14574415:by Ubersax et al., (2003);15744308:Loog and Morgan 2005;															18178775:Park CJ. et al, (2008);															6.46075
GAS1	SLT2	YMR307W	YHR030C					14764870:Synthetic Lethality by Tong et al (2004);20093466:by Costanzo M. et al, (2010) YHR030C as query, YMR307W as array. Score : -0.34. P-value : 1.06E-09. ;													10648547:Turchini A et al (2000) GAS1 and SLT2 are synthetic lethal. (Only in the text);15166135:Lesage G et al (2004) gas1 and slt2 are synthetic sick/lethal.;				10648547:Turchini A et al (2000) gas1 mutant shows slow growth and sensitivity to Calcofluor white which is rescued by high osmolarity medium, similar to slt2 mutant.;	8990299:Popolo L et al (1997) gas1 shows increase in chitin deposition, whereas slt2 mutant shows a decrease.;						8890173:Igual JC et al (1996) GAS1 transcript is reduced in slt2 mutant.;			6.42471
ZDS1	SLT2	YMR273C	YHR030C						20093466:by Costanzo M. et al, (2010) YHR030C as query, YMR273C as array. Score : 0.1. P-value : 6.35E-03. ;													9521328:Mizunuma M et al (1998) Ca2 induced G2 delay in zds1 mutant is suppressed by deletion of SLT2.;	9521328:Mizunuma M et al (1998) Overexpression of Slt2 in zds1 mutant induces G2 delay.;		15020461:Care A et al (2004) zds1 and slt2 show sensitivity to Calcofluor white, caffeine, NaCl, MnCl2 and show slow growth in minimal media and YEP glycerol.;	12704202:Griffioen G et al (2003) Zds1 overexpression leads to increased sensitivity at high temperature, which can be rescued by 1M sorbitol. (same phenotype is seen in slt2 null mutant);									6.42293
SPA2	MKK1	YLL021W	YOR231W											20489023:Breitkreutz A. et al, (2010);				9632790:Sheu YJ et al (1998) Y2H;									12361575:van Drogen F et al (2002) Mkk1 and Spa2 localize to sites of polarized growth.;								6.4023
BCY1	YAK1	YIL033C	YJL141C																														1655793:Werner-Washburne M. et al, (1991);11134339:Griffioen G. et al, (2001);	11134339:Griffioen G. et al, (2001) Increased nuclear localization of Bcy1 in yak1 mutants;	6.38012
MAM1	CDC5	YER106W	YMR001C																														12663816:Lee BH. et al, (2003) mam1 phosphorylation is reduced in cdc5 meiosis-specific mutant;	12663816:Lee BH. et al, (2003) Cdc5 is required for association of Mam1 with the kinetochore (in cdc5 mutant, Mam1 forms aggregates in non-centromeric chromosomal regions).;	6.38012
HOG1	SSK22	YLR113W	YCR073C																			7624781:Maeda T et al (1995) Toxicity caused by overproduction of Ssk22-delN (N-terminal truncation mutant) is rescued by deletion of HOG1.(unpublished data);			16380504:Both mutants are sensitive to Unfolded Protein Response (UPR)-inducing agents, such as tunicamycin, beta-mercaptoethanol or DTT. Chen Y. et al, (2005);10762242:Garcia-Rodriguez LJ et al (2000) hog1 and sho1 ssk2 ssk22 mutants are resistant to Calcofluor white.;11084293:Singh KK et al (2000) hog1 and sho1 ssk2 ssk22 mutants are sensitive to H2O2.;19318625:Macia J et al (2009) hog1 and ssk…								7624781:Maeda T et al (1995) - Hog1 shows increased level of phosphorylation (detected by phospho-Tyr antibody) when constitutively active Ssk22-delN (N-terminal truncation mutant) is overproduced. - Hog1 tyrosine phosphorylation is reduced in ssk2 sho1 double mutant and completely absent in ssk2 ssk22 sho1 triple mutant.;16467474:Hayashi M. et al, (2006);12821642:Reiser V et al (2003) Nystatin-i…		6.35694
HOG1	SLN1	YLR113W	YIL147C																			8183345:Maeda T et al (1994) Deletion of HOG1 suppresses the lethality of sln1 mutant.;15448699:Escote et al. (2004). Sln1 TS cells accu,alet in G1 at the non-permissive temperature. Deletion of HOG1 suppresses G1 accumulation.;			11084293:Singh KK et al (2000) sln1 skk1 and hog1 mutants are sensitive to H2O2.;								9148959:Fassler JS et al (1997) Tyrosine phosphorylation of Hog1 is absent in activated allele of sln1 (nrp2) sho1 double mutant.;12821642:Reiser V et al (2003) Nystatin-induced tyrosine phosphorylation of Hog1 is absent in sln1 ssk1 mutant.;		6.35694
SPA2	SLT2	YLL021W	YHR030C					20093466:by Costanzo M. et al, (2010) YHR030C as query, YLL021W as array. Score : -0.296. P-value : 8.99E-26. ;18931302:Dixon SJ et al (2008);										12361575:van Drogen F (2002) Spa2 and Slt2 interacts in yeast two hybrid.;			8139543:Costigan C et al (1994) slt2 deletion and spa2 deletion mutants are synthetic lethal.;				18806213:Krause SA et al (2008) spa2 is sensitive to staurosporine and tunicamycin.;		12361575:van Drogen F et al (2002) Slt2 and Spa2 localize to sites of polarized growth.;								6.34548
HOG1	SWE1	YLR113W	YJL187C																		11160822:Alexander MR. et al, (2001);	14583627:Shitamukai A et al (2004) Deletion of SWE1 rescues Ca2 sensitivity of hog1 mutant.;			16380504:Both mutants are sensitive to Unfolded Protein Response (UPR)-inducing agents, such as tunicamycin, beta-mercaptoethanol or DTT. Chen Y. et al, (2005);14583627:Shitamukai et al. (2004). Swe1 degradation in hog1 cells are delayed by Ca2 .;16688223:Clotet et al. (2006). Swe1 accumulates upon Hog1 activation. ;	15118337:Kubota S. et al, (2004) Swe1 delete is sensitive but hog1 delete is resistant to ethanol;									6.32493
CDC3	KCC4	YLR314C	YCL024W											20489023:Breitkreutz A. et al, (2010);			11165249:Okuzaki D. et al, (2001) GST pulldown;										9925642:Barral Y. et al, (1999) Budneck;								6.32007
LST8	TOR2	YNL006W	YKL203C											20489023:Breitkreutz A. et al, (2010);			12408816:Loweith et al., 2002;12631735:mass spec (Wedaman et al., 2003);14736892:Reinke A. et al, 2004 IP-MS;										12631735:in situ (Wedaman et al., 2003);								6.32007
CDC28	TPK2	YBR160W	YPL203W																												19566963:Tobe BT. et al, (2009) cdc28-Y19 phosphorylation is reduced in tpk2 deletion background;		19566963:Tobe BT. et al, (2009) TPK2 is required for full phosphorylation of cdc29 at Y19;		6.30742
SMC4	CDC5	YLR086W	YMR001C																	19481522:St. Pierre J. et al, (2009);														15190202:Wang BD. et al, (2004) cdc5-1 cells have diffuse nuclear condensin Smc4-GFP;	6.29331
CDC31	KIC1	YOR257W	YHR102W														9813095:Sullivan D.S. et al, 1998 GST-pull down and CoIP;	11156974:Ivanovska I et al (2001);9813095:Sullivan DS. et al, (1998);			9813095:Sullivan DS. et al, 1998 Double mutant has lysis defects at 37C;														6.28955
DUN1	MEC1	YDL101C	YBR136W																	12967660:Mallory et al. 2003 Mec1p phosphorylates Dun1p in vitro.;	11904430:Zhao and Rothstein (2002) dun1 mec1-3 and dun1 mec1-8 double mutants are very slow growing.;19965764:Fusullo et al. 2010 mec1-21 dun1 double mutant has increased sister chromatid exchange rates in comparison to single mutants.;									17563356:Smolka MB et al, 2007 S10 S139 Used mec1 tel1 double delete in the presence of MMS;					6.27391
URE2	TOR2	YNL229C	YKL203C					11078525:Delete shows increased sensitivity to rap (Chan et al., 2000);					10940301:(Bertram et al., 2000);					10940301:Bertram et al., 2000;	10940301:(Bertram et al., 2000);																6.27247
ENT2	PRK1	YLR206W	YIL095W				14562095:Colocalized in the actin. by Huh WK. et al, (2003);						18719252:by Yu H. et al. (2003);																				11694597:Watson HA et al (2001) Ent2 is phosphorylation is reduced in prk1 mutant.;		6.27204
END3	PRK1	YNL084C	YIL095W											20489023:Breitkreutz A. et al, (2010);								9885245:Zeng G et al (1999) Deletion of Prk1 suppresses temperature sensitivity of end3 mutant.;				17178891:Takahashi T et al (2006) end3 is resistant to Adriamycin. Overexpression of Prk1 lead to same resistance.;									6.23458
GLC7	BCK1	YER133W	YJL095W								Sharifpoor et al, unpublished:by Sharifpoor S. et al, (2010) Overexpression of gene is more toxic in kinase delete. Score : -0.314. P-value : 1.08E-13;										10639337:Andrews PD et al (2000) glc7-10 and bck1 are synthetic lethal.;		Sharifpoor et al, unpublished:by Sharifpoor S. et al, (2010) Score : -0.31. Confidence : Low;	10639337:Andrews PD et al (2000) Multiple copies of BCK1-20 allele can partially rescue growth defect of glc7-10 ts allele.;	10639337:Andrews PD et al (2000) glc7-10 allele shares similar cell lysis defect as bck1 mutant, which is rescued by high osmolarity medium.;										6.23095
CTK1	SNF1	YKL139W	YDR477W					19269370:Fiedler D. et al, (2009);									16182287:Van Driessche B. et al, (2005) Ctk1 co-purifies with Snf1 in low glucose concentrations. ;	16182287:Van Driessche B. et al, (2005);			16182287:Van Driessche B. et al, (2005) By spot assays, tetrads and northern blots of downstream genes;														6.14238
SNF1	CTK1	YDR477W	YKL139W					19269370:Fiedler D. et al, (2009);									16182287:Van Driessche B. et al, (2005) Copurify;	16182287:Van Driessche B. et al, (2005) Two hybrid;			16182287:Van Driessche B. et al, (2005);														6.14238
PTC1	SLT2	YDL006W	YHR030C						20093466:by Costanzo M. et al, (2010) YDL006W as query, YHR030C as array. Score : 0.158. P-value : 1.49E-05. ;												16973600:Gonzalez A et al ptc1 and slt2 are synthetic lethal in caffeine, Congo Red and Cacofluor white.;8601473:Huang KN et al (1995) slt2 and ptc1 are synthetic lethal.;	16977319:Du Y et al (2006) Deletion of SLT2 rescues ER inheritance defect of ptc1 mutant.;		14583627:Shitamukai A et al (2004) Overexpression of PTC1 suppresses lethality of cnb1 slt2 double mutant.;12518319:Munoz I. et al, (2003) overexpression of PTC1 suppresses lytic phenotype of slt2 null in the absence of sorbitol;	16973600:Gonzalez A et al (2006) ptc1 shows sensitivity to Congo Red, caffeine and Calcolfuor white like slt2 mutant.;12754197:Gupta SS et al (2003) Deletion mutants are sensitive to amiodarone.;										6.12416
BMH1	RAD53	YER177W	YPL153C														17299042:Usui and Petrini. 2007 Rad53 present in Bmh1 immunoprecipitates from MMS-treated cell extracts.;					18728387:Grandin et al. 2008 cdc13-1 rad53 slow growth phenotype partially improves upon BMH1 inactivation.;		17299042:Usui and Petrini. 2007 Overexpression of BMH1 suppresses rad53-TA and rad53-T354A sensitivity to HU.;											6.11458
TEC1	HOG1	YBR083W	YLR113W			14595107:O'Rourke SM. et al, (2004) Transcript is increased in a hog1 delete by microarrays;															19889095:Furukawa et al. (2009). hog1tec1 double deletion leads to diminished fluffy colony morphology and reduced AQY2-lacZ expression.;											19218425:Shock et al. (2009). CHIP analysis shows that Tec1 binds to the promoters of PGU1, FLO11, or CLN1 upon deletion of HOG1.;			6.10975
SNF4	SAK1	YGL115W	YER129W											11805826:by Gavin et al (2002);16429126:by Gavin et al (2006);16554755:by Krogan et al (2006);17200106:by Collins SR. et al, (2007);			16201971:Elbing K. et al, (2006) IP-MS;							12847291:Hong et al., 2003: GST-SAK1 overexpression partially suppresses snf4 defects in SUC2 expression.;											6.10309
GIN4	KCC4	YDR507C	YCL024W											17200106:by Collins SR. et al, (2007);							10725226:Bouquin et al., 2000: elm1hsl1gin4kcc4 quadruple mutant is severely sick and exhibits progressive Cdc11 localization defects. Determined through tetrad analysis.;12773812:Okuzaki et al., 2003: Combined deletions of KCC4 and GIN4 in Cdc28-4 TS-strain markedly reduced the restrictive temperature.;				12773812:Okuzaki et al., 2003: The multiple bud phenotype observed for kcc4 mutants in stationary phase is restored by deleting GIN4.;		9925642:Barral Y. et al, (1999) Budneck;								6.09879
GPD1	HOG1	YDL022W	YLR113W			19234305:Garcia R et al (2009) Zymolyase-induced GPD1 transcription depends on Hog1;										18420932:Score : 0.73435 Hillenmeyer M. et al, (2008);									16371351:Panadero J et al (2006) gpd1 and hog1 mutants are hypersensitive to cold stress.;							15773992:Aguilera J. et al, (2005) Hog1 delete has reduced GPD1 transcript by northern blot;16371351:Panadero J et al (2006) Cold-shot induced GPD1 transcript is reduced in hog1 mutant.;			6.07211
PTC1	BCK1	YDL006W	YJL095W						20093466:by Costanzo M. et al, (2010) YDL006W as query, YJL095W as array. Score : 0.112. P-value : 1.74E-04. ;	20093466:by Costanzo M. et al, (2010) YDL006W, YJL095W. Score : 0.239. ;				20489023:Breitkreutz A. et al, (2010);							16973600:Gonzalez A et al ptc1 and bck1 are synthetic lethal in caffeine, Congo Red and Cacofluor white.;				15388447:Markovich S et al (2004) ptc1 and bck1 mutants show increased casofungin sensitivity.;16973600:Gonzalez A et al (2006) ptc1 shows sensitivity to Congo Red, caffeine and Calcolfuor white like bck1 mutant.;										6.05612
YKL161C	BCK1	YKL161C	YJL095W											20489023:Breitkreutz A. et al, (2010);										9111331:Watanabe Y et al (1997) Overexpression of YKL161C partially rescues caffeine sensitivity of bck1 null mutant. YKL161C Y192F mutation diminishes this effect.;								19234305:Garcia R et al (2009) Zymolyase-induced transcription increase of YKL161C is absent in bck1 mutant.;16973600:GonzÃ¡lez A et al (2006) Increased transcription of Ykl161C in ptc1 mutant is dependent on Bck1.;			6.0499
SWP1	PKC1	YMR149W	YBL105C															10910977:Park H et al (2000) Swp1 and Pkc1 interacts in yeast two hybrid.;	10910977:Park H et al (2000) Swp1-HA in yeast lysate binds to immobilized GST-Pkc1.;					10910977:Park H et al (2000) Overexpression of WBP1 suppresses toxicity of overproduced pkc1 K853R allele.;											6.00905
WBP1	PKC1	YEL002C	YBL105C															10910977:Park H et al (2000) Wbp1 and Pkc1 interacts in yeast two hybrid.;	10910977:Park H et al (2000) Wbp1-HA in yeast lysate binds to immobilized GST-Pkc1.;					10910977:Park H et al (2000) Overexpression of WBP1 suppresses toxicity of overproduced pkc1 K853R allele.;											6.00905
GAL11	SSN3	YOL051W	YPL042C						17314980:by Collins et al (2007);					17200106:by Collins SR. et al, (2007);			16630888:Andrau JC. et al, (2006) CoIP;						11226276:Zaman S. et al, (2001) Overexpression of Gal11 is toxic in ssn3 delete;												5.9937
ULP2	CDC5	YIL031W	YMR001C															19823017:Baldwin ML. et al, (2009) Requires the C-terminal region of ULP2;															18022565:Snead et al., 2007:;19823017:Baldwin ML. et al, (2009);		5.99089
KIC1	CBK1	YHR102W	YNL161W															12972564:Nelson B. et al, (2003);			16552603:Bogomolnaya LM. et al, (2006);	19967545:Panozzo C. et al, (2010) CBK1-T743E (constitutively active) suppresses kic1 null. cbk1-S745F mutant suppresses kic1 delete;													5.98941
ATG29	ATG1	YPL166W	YGL180W				14562095:Colocalized in the punctate composite. by Huh WK. et al, (2003);										18287526:coIP enhanced in nitrogen-starved cells. Kawamata 2008 ;																	18287526:Localization of Atg29-GFP dependent on ATG1 Atg11 Kawamata 2008;18287526:ATG1 required for ATG11-independent localization of Atg29 Kawamata 2008 ;	5.97123
KAR2	IRE1	YJL034W	YHR079C					16269340:Schuldiner et al (2005);									17923530:Kimata et al (2007);11118306:Okamura et al (2000);17276461:Todd-Corlett et al (2007);					18323774:Liu Y, Chang A (2008);		10569245:Umebayashi et al (1999);											5.96741
YCF1	CKA1	YDR135C	YIL035C															18667437:Paumi CM. et al, (2008) iMYTH;			18667437:Paumi CM. et al, (2008);					18667437:Paumi CM. et al, (2008) Cka1 delete and Ycf1-S251 (activating) mutant show increased resistance to cadmium;									5.95888
YCF1	HAL5	YDR135C	YJL165C															18667437:Paumi CM. et al, (2008);			18667437:Paumi CM. et al, (2008);					18667437:Paumi CM. et al, (2008) hal5 delete and ycf1-S251 (activating) mutant show increased resistance to cadmium;									5.95888
CKB1	CKA1	YGL019W	YIL035C					19269370:Fiedler D. et al, (2009);19061648:Wilmes GM et al, 2008;						16429126:by Gavin et al (2006);11805837:by Ho et al (2002);16554755:by Krogan et al (2006);17200106:by Collins SR. et al, (2007);20489023:Breitkreutz A. et al, (2010);			8135547:Bidwai AP. et al, (1994) Copurification;							14554195:Schaerer-Brodbeck C. et al, (2003) Overexpression of CKB1 suppresses cka1-13;											5.95592
MIH1	MCK1	YMR036C	YNL307C								Sharifpoor et al, unpublished:by Sharifpoor S. et al, (2010) Overexpression of gene is more toxic in kinase delete. Score : -0.324. P-value : 4.59E-04;												Sharifpoor et al, unpublished:by Sharifpoor S. et al, (2010) Score : -0.30. Confidence : High;										18316413:Pal et al., 2008:;		5.94617
ACE2	KIC1	YLR131C	YHR102W																		19967545:Panozzo C. et al, (2009);			15947194:Voth WP. et al, (2005) ACE2 overexpression suppresses kic1-null;										12972564:Nelson B. et al, (2003) Ace2 is mislocalized in kic1-null;	5.91648
CKB2	CKA1	YOR039W	YIL035C					17314980:Phenotypic Enhancement. e-MAP data by Collins et al (2007);19269370:Fiedler D. et al, (2009);19061648:Wilmes GM et al, (2008);						11805826:by Gavin et al (2002);16429126:by Gavin et al (2006);11805837:by Ho et al (2002);16554755:by Krogan et al (2006);17200106:by Collins SR. et al, (2007);20489023:Breitkreutz A. et al, (2010);	18467557:by Tarassov et al (2008);		8135547:Bidwai AP. et al, 1994 Copurification;							14554195:Schaerer-Brodbeck C. et al, (2003) Overexpression of CKB2 suppresses cka1-13 mutant;											5.91501
LRS4	CDC7	YDR439W	YDL017W														19013276:Matos J. et al, (2008) CoIP;																19013276:Matos J. et al, (2008) In a strain depleted for cdc7, Lrs4 hyperphosphorylation is lost;		5.90866
LRS4	CDC5	YDR439W	YMR001C														19013276:Matos J. et al, (2008) CoIP;																19013276:Matos J. et al, (2008) Lrs4 hyperphosphorylation is lost in Cdc5 depleted cells;		5.90866
SEC9	KIN2	YGR009C	YLR096W														15563607:Elbert M. et al, (2005) Pull down;																15563607:Elbert M. et al, (2005) Overexpressed KIN2 increases phosphorylation of Sec9;		5.90866
SPO13	CDC5	YHR014W	YMR001C														19013276:Matos J. et al, (2008) IP-MS and CoIP Interaction requires the Cdc5 polobox domain;																19013276:Matos J. et al, (2008);		5.90866
ATG1	ATG1	YGL180W	YGL180W															19591838:Zhang 2009;		10995454:Atg1 autophosphorylation activity elevated under starvation conditions, rapamycin Kamada 2000;15743910:Atg1 phosphorylates Atg1 in IP kinase assay Kabeya 2005 ;															5.90408
DOT6	TPK1	YER088C	YJL164C															16751660:Deminoff SJ. et al, (2006);		16751660:Deminoff SJ. et al, (2006) Both recombinant and IP kinase assay;															5.90408
RAD3	KIN28	YER171W	YDL108W											11805837:by Ho et al (2002);			8557668:Svejstrup JQ. et al, (1996);9235928:Feaver WJ. et al, (1997);8631896:Sung P. et al, (1996) Copurify;				7783209:Valay JG. et al, (1995);														5.89569
DBF20	CDC28	YPR111W	YBR160W		14574415:by Ubersax et al., (2003);15744308:Loog and Morgan 2005;																													12937277:Hwa Lim HA. et al, (2003) Inhibition of mitotic Cdc28 (via SIC1 overexpression) abolishes Dbf20 localization to the budneck;	5.89504
SLM1	PKH1	YIL105C	YDR490C																					17101780:Daquinag A et al (2007) Overexpression of Slm1 wild-type, S659D and delta-CN allele partially suppresses growth defect, actin polarity and ER accumulation of Can1 defects of pkh1-ts pkh2 null double mutant at 38C.;	17101780:Daquinag A et al (2007) - slm1-ts slm2 double mutant shows loss of actin polarity like pkh1-ts pkh2 double mutant. - slm1-ts slm2 double mutant shows mislocalization of Can1 to perinuclear adn peripheral ER compartments, like pkh1-ts pkh2 double mutant.;								17101780:Daquinag A et al (2007) Slm1 shows reduced phospho-Ser and phospho-Thr levels under heat stress in pkh1-ts pkh2 null double mutant.;		5.89478
SLM1	PKH2	YIL105C	YOL100W																					17101780:Daquinag A et al (2007) Overexpression of Slm1 wild-type, S659D and delta-CN allele partially suppresses growth defect, actin polarity and ER accumulation of Can1 defects of pkh1-ts pkh2 null double mutant at 38C.;	17101780:Daquinag A et al (2007) - slm1-ts slm2 double mutant shows loss of actin polarity like pkh1-ts pkh2 double mutant. - slm1-ts slm2 double mutant shows mislocalization of Can1 to perinuclear adn peripheral ER compartments, like pkh1-ts pkh2 double mutant.;								17101780:Daquinag A et al (2007) Slm1 shows reduced phospho-Ser and phospho-Thr levels under heat stress in pkh1-ts pkh2 null double mutant.;		5.89478
KSS1	HOG1	YGR040W	YLR113W																		19889095:Furukawa et al. (2009). hog1kss1 double deletion leads to diminished fluffy colony morphology and reduced AQY2-lacZ expression.;9744864:O'Rourke and Herskowitz (1998). Inactivation of FUS3 and KSS1 in the hog1 strain abolished cross talk signaling between the Hog-and pheromone signaling pathways, as deduced from FUS-lacZ expression.;	12007647:Lee et al. (2002). A spontaneous mutation in KSS1 suppressed the osmolarity-hypersensitive phenotype of a hog1 deletion strain.;		17451450:Yang et al. (2007). The osmo-sensitivity of a cdc37-34hog1 double mutant is suppressed by multiple copies of KSS1.;	15385622:Staleva L et al (2004) kss1 and hog1 are sensitive to L-dopa and hydrogen peroxide.;19218425:Shock et al. (2009). Kss1 is phosphorylated in hog1 cells.;										5.8933
STT4	BCK1	YLR305C	YJL095W											20489023:Breitkreutz A. et al, (2010);							16847337:Tabuchi M et al (2006) bck1 and stt4ts are synthetic lethal.;			8152413:Yoshida S et al (1994) Multiple copies of plasmid carrying BCK1-20 mutation can suppress stt4 mutant sensitivity to staurosporine.;	8152413:Yoshida S et al (1994) Cell lysis and staurosporine sensitivity defects are shared in stt4 and bck1 deletion mutants.;1538690:Yoshida S et al (1992) bck1 and stt1 are sensitive to staurosproine.;										5.8818
GIC2	CDC28	YDR309C	YBR160W			19779198:Holt et al. (2009). Phosphorylated peptides whose abundance decreased by more than 50%, in vivo, following Cdk1-as inhibition. Assay: chemical inhibition of Cdk1 followed by quantitative mass spectrometry.;																											9736614:Phospho-shift of Gic2 collapses in cdc28-4 ts mutants at restrictive temperature. Jaquenoud M. et al., 1998;9736614:Phospho-shift of Gic2 can be seen in cdc34-2 ts mutants and collapses after CIP treatment. Jaquenoud M. et al., 1998;		5.86428
CLA4	CDC28	YNL298W	YBR160W			19779198:Holt et al. (2009). Phosphorylated peptides whose abundance decreased by more than 50%, in vivo, following Cdk1-as inhibition. Assay: chemical inhibition of Cdk1 followed by quantitative mass spectrometry.;															19458192:Zou J. et al. (2009) This gene is synthetic lethal in cln1 delete cln2 delete.;	10805747:Longtine et al., 2000: Introduction of non-phosphorylatable CDC28(Y19F) allele restores normal bud morphology to cla4 mutant.;													5.8628
PHO85	SNF1	YPL031C	YDR477W			19888214:Usaite R. et al, (2009) Pho85 protein expression is slightly increased in snf1-delete by MudPit;															8722762:Timblin BK. et al, (1996) Tetrad dissection;	8754836:Huang D. et al, (1996);11486014:Wang Z. et al, (2001);													5.8628
BIK1	TOR1	YCL029C	YJR066W										10899009:(Choi et al., 2000);				10899009:(Choi et al., 2000);				10899009:on rapamycin (Choi et al., 2000);														5.85561
FUR4	YCK2	YBR021W	YNL154C																													10811641:Marchal C. et al, (2000) yck1yck2-ts mutant has reduced ubiquitination of Fur4;	10811641:Marchal C. et al, (2000) yck1yck2-ts was used;		5.85547
FUR4	YCK1	YBR021W	YHR135C																													10811641:Marchal C. et al, (2000) yck1yck2-ts mutant is impaired in Fur4 ubiquitination;	10811641:Marchal C. et al, (2000) Yck1yck2-ts was used;		5.85547
NPR2	YCK2	YEL062W	YNL154C																													20154027:Spielewoy N. et al, (2010) Protein stability is increased in kinase mutant;	20154027:Spielewoy N. et al, (2010);		5.85547
NPR2	YCK1	YEL062W	YHR135C																													20154027:Spielewoy N. et al, (2010) protein stability is increased in kinase mutant;	20154027:Spielewoy N. et al, (2010);		5.85547
RGT1	SNF1	YKL038W	YDR477W																													16528100:Palomino A. et al, (2006) Rgt1-DNA binding activity is regulated by Snf1 in vivo (Shown by ChIP and EMSA) Also Rg1-interaction of Med8 and Hxk2 is regulated by Snf1 (Shown by Y2H assay) Regulation occurs under low glucose levels where Snf1 is active.;	16528100:Palomino A. et al, (2006) ;		5.85547
CDC11	CDC28	YJR076C	YBR160W																		19458192:Zou J. et al. (2009) This gene is synthetic lethal in cln1 delete cln2 delete.;	10805747:Longtine et al., 2000: Introduction of non-phosphorylatable CDC28(Y19F) allele restores normal bud morphology in cdc11-6 mutant;										12058072:Mortensen et al., 2002: Interactions between Gin4 and Cdc11 or Shs1 are abolished upon inhibition of Cdc28as.;			5.85399
PDS1	MEC1	YDR113C	YBR136W																		11917116:Myung et al. 2002 Combining pds1 mutation with dun1 mutation increases gross chromosomal rearrangement rate.;	18677117:Fasullo M. et al, (2008) deletion of pds1 suppresses the hetero-allelic recombination defect of mec1-21;										10550056:Sanchez Y. et al, (1999) mec1 mutants have reduced levels of pds1;			5.85399
UME6	MCK1	YDR207C	YNL307C					20093466:by Costanzo M. et al, (2010) YDR207C as query, YNL307C as array. Score : -0.143. P-value : 1.45E-04. ;										10891485:Xiao and Mitchell 2000:;															10891485:Xiao and Mitchell 2000: mck1rim11, mck1mrk1 and mck1rim11mrk1 mutants show reduced Ume6 phosphorylation.;		5.84372
RNR2	DUN1	YJL026W	YDL101C																										10767410:Hammet et al. (2000) Like dun1 mutant, Dun1(19^159) (forkhead associated domain) caused an approximately 60% reduction in the transcriptional induction of the RNR2 mRNA (via northern blot analysis) in response to the HU-dependent replication block, when compared to the vector only control. This was not true for the Dun1(56^112) construct.;			8261511:Zhou;9315670:Huang and Elledge, 1997 Inducibility of RNR2 is reduced in dun1-100 mutants under MMS or HU, via Northern analysis;12172964:Walsh et al. (2002) RNR2 promoter activity was reduced in dun1 mutant via GFP reporter assays and Northern blots.;12556502:Bashkirov et al. (2003) RNR2 expression is decreased in dun1 mutant, dun1-kd mutant and dun1-fha mutant in the presence of MMS via …			5.83959
APC1	CDC5	YNL172W	YMR001C														19013276:Matos J. et al, (2008) IP-MS;			10871279:Rudner AD. et al, (2000);															5.82185
APC2	CDC5	YLR127C	YMR001C														19013276:Matos J. et al, (2008) IP-MS and CoIP;			10871279:Rudner AD. et al, (2000);															5.82185
APC4	CDC5	YDR118W	YMR001C														19013276:Matos J. et al, (2008) IP-MS;			10871279:Rudner AD. et al, (2000);															5.82185
APC9	CDC5	YLR102C	YMR001C														19013276:Matos J. et al, (2008) IP-MS;			10871279:Rudner AD. et al, (2000);															5.82185
BDF1	CKA2	YLR399C	YOR061W														15143168:Sawa C. et al, (2004) IP-MS and CoIP;			15143168:Sawa C. et al, (2004);															5.82185
BDF1	CKA1	YLR399C	YIL035C														15143168:Sawa C. et al, (2004) IP-MS;			15143168:Sawa C. et al, 2004;															5.82185
BMH2	HRR25	YDR099W	YPL204W														17559233:Kakiuchi K et al (2007) Hrr25 co-purifies with Bmh1-Bmh2 complex by IP-MS.;			19860830:Clokie S. et al, (2009);															5.82185
CDC3	CLA4	YLR314C	YNL298W														14993234:Versele M. et al, (2004);			14993234:Versele M. et al, (2004) Purified from yeast or E-coli;															5.82185
CDC5	CDC7	YMR001C	YDL017W														19013276:Matos J. et al, (2008) IP-MS and CoIP;			19478884:Miller CT. et al, (2009) Cdc7-Dbf4 complex phosphorylates Cdc5 Polobox domain in vitro;															5.82185
DAM1	IPL1	YGR113W	YPL209C														11724818:Kang J. et al, (2001) CoIP and GST pull down;			11724818:Kang J. et al, (2001);															5.82185
TOK1	HOG1	YJL093C	YLR113W														15294160:Proft and Struhl (2004). HA-Hog1 co-purified with GST-Tok1 following expression in yeast.;			15294160:Proft and Struhl (2004). The Tok1(456â€“691) C-terminal region is phosphorylated by HA-Hog1 in vitro.;															5.82185
UBR1	YCK1	YGR184C	YHR135C														19033468:Hwang CS. et al, (2008);			19033468:Hwang CS. et al, (2008);															5.82185
HAC1	IRE1	YFL031W	YHR079C													18420932:Score : 0.64651 Hillenmeyer M. et al, (2008);						8932376:Nikawa et al (1996);			16380504:Chen Y et al (2005) Both mutants are sensitive to Unfolded Protein Response (UPR)-inducing agents, such as tunicamycin, beta-mercaptoethanol or DTT.;							18971375:Scrimale T et al (2009) Ire1 is required for Hac1 splicing.;			5.81635
MDS3	MCK1	YGL197W	YNL307C											20489023:Breitkreutz A. et al, (2010);								9383076:mds3 mutant suppresses mck1 sporulation defect. Benni 1997;		9383076:High copy MDS3-1 truncated allele suppresses mck1 Pr-IME1-HIS3 defect in growth on -his. Benni 1997;											5.80295
NUP53	HAL5	YMR153W	YJL165C																	17461799:Lusk CP. et al, (2007);												17461799:Lusk et al (2007);			5.76866
NUP53	YCK2	YMR153W	YNL154C																	17461799:Lusk CP. et al, (2007);												17461799:Lusk et al. (2007);			5.76866
SPC2	MPS1	YML055W	YDL028C																	19269975:Holinger et al (2009);												19269975:Holinger et al (2002);			5.76866
TLG1	TPK1	YDR468C	YJL164C																	12006655:Gurunathan S. et al, (2002);												12006655:Gurunathan S. et al, (2002) Overexpression of TPK1 inhibts binding of tlg1-tlg2 complex by CoIP;			5.76866
TLG2	TPK1	YOL018C	YJL164C																	12006655:Gurunathan S. et al, (2002);												12006655:Gurunathan S. et al, (2002) Overexpression of TPK1 inhibts binding of tlg1-tlg2 complex by CoIP;			5.76866
SWI4	RAD53	YER111C	YPL153C											11805837:by Ho et al (2002);			17130285:Smolka MB et al, 2001 IP-MS;						11805050:Sidorova JM. et al, 2002 Overexpression of SWI4 is toxic in rad53 mutant;												5.76283
HOG1	RCK1	YLR113W	YGL158W										10688190:by Uetz et al. (2000);	11805837:by Ho et al (2002);										15341652:Bilsland et al. (2004). RCK1 overexpression partially suppresses the sensitivity of hog1 mutants to oxidative-stress agents.;											5.75138
TCO89	TOR1	YPL180W	YJR066W					19269370:Fiedler D. et al, (2009);20093466:by Costanzo M. et al, (2010) YJR066W as query, YPL180W as array. Score : -0.403. P-value : 3.89E-36. ;						20489023:Breitkreutz A. et al, (2010);			17507646:Aronova et all., (2007). Not CO-IP. Both are in detergent (TX-100) resistant membrane fraction and solubilize upon addition of NaCl.;14736892:Reinke et al., 2004 IP-MS and CoIP;				14736892:Reinke A. et al, 2004 tor1 and tco89 are SL;														5.74852
PKC1	CDC28	YBL105C	YBR160W		14574415:by Ubersax et al., (2003);																8670805:Marini NJ et al (1996) cdc28-4 and pkc1 are synthetic sick at high temperature.;		19458192:Zou J. et al. (2009) Overexpression of this gene is toxic in cln1 delete cln2 delete.;												5.74366
CDC20	HSL1	YGL116W	YKL101W					20093466:by Costanzo M. et al, (2010) YGL116W_tsq368 as query, YKL101W as array. Score : -0.397. P-value : 3.64E-23. ;		20093466:by Costanzo M. et al, (2010) YGL116W_tsq368, YKL101W. Score : 0.213. ;							10848588:Burton JL. et al, (2000) CoIP;11562348:Burton JL. et al, (2001);17369399:Burton JL et al, (2007);		11562348:Burton JL. et al, (2001);																5.7231
RFX1	DUN1	YLR176C	YDL101C																			17158920:Woolstencroft et al. 2006 Deletion of CRT1 suppressed the hypersensitivity of dun1 ccr4 double mutant to HU.;	17158920:Woolstencroft et al, 2006. CRT1 overexpression in a dun1 mutant causes increased sensitivity to HU.;									9741624:Huang et al. 1998 RFX1/CRT1 transcriptional induction via HU and MMS is reduced in dun1 mutant.;			5.72113
RFX1	MEC1	YLR176C	YBR136W																			9741624:Huang et al. 1998 Deletion of RFX1/CRT1 rescues the lethality of mec1 null mutant.;	9741624:Huang et al. 1998 Overexpression of RFX1/CRT1 is lethal in mec1 mutant.;									9741624:Huang et al. 1998 RFX1/CRT1 transcriptional induction via HU and MMS is reduced in mec1 mutant.;			5.72113
SLT2	TOR2	YHR030C	YKL203C				17507646:Aronova et al., (2007). Co-fractionation and identification via mass spectrometry, not microscopy. ;	20093466:by Costanzo M. et al, (2010) YHR030C as query, YKL203C_tsq838 as array. Score : -0.264. P-value : 7.76E-15. ;11078525:Delete shows increased sensitivity to rap (Chan et al., 2000);																9811607:Helliwell SB et al (1998) Overproduction of SLT2 suppresses the growth defect of tor2 ts mutant.;									12171921:Torres J et al (2002) Slt2 phosphorylation (activation) by rapamycin treatment is mediated by Tor2.;		5.71428
ASF1	DUN1	YJL115W	YDL101C					16487579:Synthetic Growth Defect or Synthetic Lethality. dSLAM by Pan et al. (2006);													16501045:Kats et al. 2006 asf1 dun1 double mutant has a significant increase in Ddc2-GFP foci;19635810:Kats et al. 2009 rad6 dun1 asf1 triple mutant has increased gross chromosomal rearrangements and decreased viability in comparison to single and double mutants alone.;19635810:Kats et al. 2009 rad18 dun1 asf1 triple mutant has increased gross chromosomal rearrangements and decreased viability in…	16020781:Sharp et al. 2005 asf1 delete suppresses the rescue of rad53 cac1 double mutants.;										16020781:Sharp et al. 2005 Coprecipitation of Rad53 and Asf1 is 2.5-fold less in dun1 mutant.;			5.70682
SLT2	YPK1	YHR030C	YKL126W																		12221112:Roelants FM et al (2002) slt2 is synthetic lethal with ypk1-1(ts) ypk2 double mutant.;				12221112:Roelants FM et al (2002) ypk1-1(ts) ypk2 double mutant's temperature dependent cell lysis phenotype can be rescued by osmotic stabilizer, similar to slt2 mutant.;11839800:Schmelzle T et al (2002) ypk1ypk2 double mutant shows actin polarization defect, like slt2 mutant.;12754197:Gupta SS et al (2003) Deletion mutants are sensitive to amiodarone.;								11839800:Schmelzle T et al (2002) Heat induced phosphorylation of Slt2p is reduced in ypk1 mutant.;		5.68738
YPK1	SLT2	YKL126W	YHR030C																		12221112:Roelants FM et al (2002) slt2 is synthetic lethal with ypk1-1(ts) ypk2 double mutant.;				12221112:Roelants FM et al (2002) ypk1-1(ts) ypk2 double mutant's temperature dependent cell lysis phenotype can be rescued by osmotic stabilizer, similar to slt2 mutant.;11839800:Schmelzle T et al (2002) ypk1ypk2 double mutant shows actin polarization defect, like slt2 mutant.;12754197:Gupta SS et al (2003) Deletion mutants are sensitive to amiodarone.;								11839800:Schmelzle T et al (2002) Heat induced phosphorylation of Slt2p is reduced in ypk1 mutant.;		5.68738
STE5	STE7	YDR103W	YDL159W														12511654:Park SH. et al, (2003);	10490648:Shulewitz MJ. et al, (1999) Yeast two hybrid;							11729141:Erdman S et al (2001) ste5 and ste7 mutants show reduced levels of filament formation when exposed to low levels of alpha factor.;15664515:Luesch H et al (2005) Overproduction of these genes lead to resistance to phenylaminopyrimidine.;										5.61533
TOP2	PKC1	YNL088W	YBL105C														16364307:Mouchel NA et al (2006) Pkc1 (206â€“700) fragment co-immunoprecipitates with Top2.;	16364307:Mouchel NA et al (2006) Top2 interacts with Pkc1 in yeast two hybrid.;							16364307:Mouchel NA et al (2006) Top2 mutant which can no longer bind to Pkc1 shows growth defect at high temperature and salt.;										5.61533
CDC11	GIN4	YJR076C	YDR507C								Sharifpoor et al, unpublished:by Sharifpoor S. et al, (2010) Overexpression of gene is more toxic in kinase delete. Score : -0.221. P-value : 2.50E-04;			20489023:Breitkreutz A. et al, (2010);			12058072:Mortensen EM. et al, (2002) Affinity purification and mass spec Confirmed by western blotting and CoIP is cell-cycle dependent (on clb2);9813092:Carroll CW. et al, (1998) Copurify and CoIP;																		5.61312
MAD3	BUB1	YJL013C	YGR188C																			9566893:synthetic rescue deletion of MAD3 eliminates the cell cycle delay caused by BUB1-5 overexpression Farr and Hoyt (1998);											15970700:Rancati G. et al, (2005);		5.60852
RAD55	RAD53	YDR076W	YPL153C																			17923678:Curcio et al. 2007 Deletion of RAD53 (in a sml1 mutant background) suppresses the Ty1his2AI hypermobility of an rad55 mutant.;											10825202:Bashkirov et al. (2000) DNA-damage induced phosphorylation of Rad55 is reduced in rad53 mutant via phospho-shift assay.;		5.60852
RAD9	CDC5	YDR217C	YMR001C																			20098491:Donnianni RA. et al, (2010) rad9 delete restores the Ddc2 phosphorylation defects in GAL-CDC5 overexpression strain;12508116:Thrower DA. et al, (2003) rad9 deletion suppresses cdc5-ad mutant;											20098491:Donnianni RA. et al, (2010) Overexpression of GAL-CDC5 reduces Rad9 phospho-form;		5.60852
SLT2	MCK1	YHR030C	YNL307C																			11230131:Mizunuma et al., 2001: Overexpression of MPK1 (SLT2) leads to polarized growth and a G2 delay in strains lacking ZDS1. Introduction of mck1-1 (a mutant allele of MCK1 carrying a single G nucleotide deletion at position 706 of the ORF, resulting in the appearance of a premature stop codon at 747) in a zds1 null mutant blocks the MPK1 overexpression phenotypes, placing Mck1p downstream of …											12704202:Griffioen G et al (2003) Slt2 phosphorylation is increased in mck1 mutant.;		5.60852
CDH1	IME2	YGL003C	YJL106W											20489023:Breitkreutz A. et al, (2010);																			11917129:Bolte M. et al, (2002) Overexpression of IME2 causes increase hyper-phosphosphorylated form of cdh1;		5.59703
MCD1	RAD53	YDL003W	YPL153C											20190278:Chen et al. 2010 Following MMS treatment.;																			12724400:Sidorova JM et al, 2003 Read out is a 2D gel;		5.59703
PAN1	AKL1	YIR006C	YBR059C											20489023:Breitkreutz A. et al, (2010);																			17178891:Takahashi T et al (2006) Pan1 shows increased level of phosphorylated threonines when Akl1 is overexpressed. (detected using anti-phosphothreonine antibody);17178891:Takahashi T et al (2006) Pan1 shows increased level of phosphorylated threonines when Akl1 is overexpressed. (detected using anti-phosphothreonine antibody);		5.59703
POL1	RAD53	YNL102W	YPL153C											20190278:Chen et al. 2010 Following MMS treatment.;																			8600024:Sun Z. et al (1996) Rad53p migrated slower in pol3 mutant backgrounds; this mobility shift could be partially rescued after phosphatase treatment.;		5.59703
RPS3	HRR25	YNL178W	YPL204W											16429126:by Gavin et al (2006);																			16738661:Schafer et al. (2006). Rps3 phospho-forms disappear when GAL-HRR25 expression is blocked in the presence of glucose.;		5.59703
CDC13	RAD53	YDL220C	YPL153C											11805837:by Ho et al (2002);							18728387:Grandin et al. 2008 cdc13-1 rad53 double mutant has severely impaired growth at 24C.;	17485442:Liang et al. 2007 Deletion of RAD53 suppresses phenotypes (large budded cells, failure to form microcolonies) of cdc13-1 mutants.;17618841:Tsolou A. et al, 2007 rad53 delete rescues mrc1cdc13 double mutant;													5.59555
CDC11	CDC5	YJR076C	YMR001C				14562095:Colocalized in the bud neck. by Huh WK. et al, (2003);										11157974:Song S. et al, (2001);	11157974:Song S. et al, (2001);																	5.582
LCB4	PHO85	YOR171C	YPL031C																							15598647:Lcb4 stabilized in pho85 delete Iwaki S (2005) ;							15598647:Iwaki S (2005) ;		5.57799
SLT2	MRK1	YHR030C	YDL079C																							12704202:Griffioen et al., 2003: After 120 min at 37C, increased levels of Slt2 phosphorylation are observed at Thr190 and Tyr192 in mrk1ygk3 mutant cells, relative to wild-type.;							12704202:Griffioen G et al (2003) Slt2 phosphorylation is slightly increased in mrk1 ygk3 mutant.;		5.57799
SLT2	YGK3	YHR030C	YOL128C																							12704202:Griffioen et al., 2003: After 120 min at 37C, increased levels of Slt2 phosphorylation are observed at Thr190 and Tyr192 in mrk1ygk3 mutant cells, relative to wild-type.;							12704202:Griffioen G et al (2003) Slt2 phosphorylation is slightly increased in mrk1 ygk3 mutant.;		5.57799
SNF1	PHO85	YDR477W	YPL031C																		8754836:Huang D (1996) ;8722762:Timblin BK. et al, (1996) Tetrad dissection;	8754836:Huang D (1996) ;11602261:pho85 delete suppresses snf1 defect in glycogen accumulation. Wang 2001;				8754836:Huang D (1996) ;									5.57651
YCK1	YCK3	YHR135C	YER123W											11805837:by Ho et al (2002);										8816449:Wang X. et al, (1996) overexpression of YCK3 suppresses defects associated with yck1yck2-TS double;			8816449:Wang X. et al, (1996) Partially colocalize to the membrane fraction;								5.55777
YCK3	YCK1	YER123W	YHR135C											11805837:by Ho et al (2002);										8816449:Wang X. et al, (1996) overexpression of YCK3 suppresses defects associated with yck1yck2-TS;			8816449:Wang X. et al, (1996) Partially colocalize to the membrane fraction;								5.55777
RAD5	DUN1	YLR032W	YDL101C					16487579:Synthetic Growth Defect or Synthetic Lethality. dSLAM by Pan et al. (2006);20093466:by Costanzo M. et al, (2010) YDL101C as query, YLR032W as array. Score : -0.108. P-value : 6.25E-10. ;								18420932:Score : 0.34881 Hillenmeyer M. et al, (2008);					19635810:Kats et al. 2009 rad5 dun1 asf1 triple mutant has increased gross chromosomal rearrangements and decreased viability in comparison to single and double mutants alone.;19635810:Kats et al. 2009 rad5 dun1 has slower progression through S phase compared to single mutants alone.;		11953437:Hammet et al. (2002) rad5 overexpression markedly reduced the viability of a dun1 mutant and dun1 pan2 double mutant while only having a modest effect on wild type and pan2 mutant strains on HU plates.;									11953437:Hammet et al. (2002) rad5 expression is upregulated >60-fold in HU-treated dun1 pan2 double mutants via microarray.;			5.54099
CDC37	MPS1	YDR168W	YDL028C															12111552:Mort-Bontemps-Soret M. et al, (2002) Weak interaction;			10397771:Jones et al (1999);			12435747:Bandhakavi S. et al, (2003) Overexpresion of CDC37 suppresses growth defects of mps1-ts allele on geldanamycin in permissive temperatures;9060463:Schutz et al (1997);											5.52725
CDC37	CDC28	YDR168W	YBR160W															12111552:Mort-Bontemps-Soret, M. et al, (2002) Cdc37 only with the N-terminal CDC28 truncated protein and not with full length Cdc28;			12111552:Mort-Bontemps-Soret M. et al, (2002);			12111552:Mort-Bontemps-Soret M. et al, (2002) Overexpression of CDC28 suppresses cdc37-184 temperature sensitive mutant ;											5.52725
FRT2	CDC28	YAL028W	YBR160W	16319894:by Ptacek et al (2005);	14574415:by Ubersax et al., (2003);15744308:Loog and Morgan 2005;																		19458192:Zou J. et al. (2009) Overexpression of this gene is toxic in cln1 delete cln2 delete.;												5.52622
RIM15	TPK3	YFL033C	YKL166C																	16172400:GST-Rim15 from yeast is phosphorylated by bovine PKA catalytic subunit Budovskaya 2005 ;9744870:Reinder A. et al, (1998) GST-Rim15 from yeast is phosphorylated by bovine PKA catalytic subunit;		9744870:Reinders A. et al, (1998) loss of rim15 suppresses defects of tpk1tpk2tpk3 delete;14690612:Pedruzzi I. et al, (2003) deletion of PKA suppresses defects of rim15 deletion strain in derepressing the SSA3 transcript;													5.52171
RIM15	TPK2	YFL033C	YPL203W																	16172400:GST-Rim15 from yeast is phosphorylated by bovine PKA catalytic subunit Budovskaya 2005 ;9744870:Reinder A. et al, (1998) GST-Rim15 from yeast is phosphorylated by bovine PKA catalytic subunit;		9744870:Reinders A. et al, (1998) loss of rim15 suppresses defectsof tpk1tpk2tpk3;14690612:Pedruzzi I. et al, (2003) deletion of PKA suppresses defects of rim15 deletion strain in derepressing the SSA3 transcript;20107600:Granek JA. et al, (2010) deletion of rim15 suppresses the colony morphology defect of tpk2 delete strain;													5.52171
TPK3	YAK1	YKL166C	YJL141C																	2072907:Garrett S. et al, (1991) PKA phosphorylates Yak1 in vitro;		2558053:Garrett S. et al, (1989) yak1 suppresses tpk1,2,3 delete;													5.52171
YAK1	TPK3	YJL141C	YKL166C																	2072907:Garrett S. et al, (1991) PKA phosphorylates yak1 in vitro;16172400:GST-Yak1 from yeast is phosphorylated by bovine PKA catalytic subunit Budovskaya 2005 ;		2558053:Garrett S. et al, (1989) yak1 suppresses tpk1,2,3 delete;													5.52171
YMR295C	SLT2	YMR295C	YHR030C								Sharifpoor et al, unpublished:by Sharifpoor S. et al, (2010) Overexpression of gene is more toxic in kinase delete. Score : -0.541. P-value : 6.65E-50;												Sharifpoor et al, unpublished:by Sharifpoor S. et al, (2010) Score : -0.37. Confidence : Medium;		16380504:Both mutants are sensitive to Unfolded Protein Response (UPR)-inducing agents, such as tunicamycin, beta-mercaptoethanol or DTT. Chen Y. et al, (2005);							10594829:Jung US et al (1999) YMR295C transcript is increased in cells overexpressing MKK1[S386P] gain-of-function allele, which increases Slt2 kinase activity.;			5.51741
FPR3	CKA1	YML074C	YIL035C											11805837:by Ho et al (2002);						9148902:Wilson LK. et al, (1997);															5.51022
MIH1	CKA2	YMR036C	YOR061W											20489023:Breitkreutz A. et al, (2010);						18316413:Pal et al., 2008:;															5.51022
RFA2	MEC1	YNL312W	YBR136W											17200106:by Collins SR. et al, (2007);20489023:Breitkreutz A. et al, (2010);20190278:Chen et al. 2010 Following MMS treatment.;						14642562:Kim HS. et al, (2003);12967660:Mallory et al. 2003 Mec1p phosphorylates Rfa2p.;															5.51022
SLT2	TOR1	YHR030C	YJR066W				17507646:Aronova et al., (2007). Co-fractionation and identification via mass spectrometry, not microscopy.;	11078525:Delete shows increased sensitivity to rap (Chan et al., 2000);													12171921:Torres J (2002) SLT2 and TOR1 are synthetic sick.;17507646:Aronova et al., (2007). Tetrad analysis. Synthetic lethal.;												12171921:Torres J et al (2002) Slt2 phosphorylation (activation) by rapamycin treatment is mediated by Tor1.;		5.50688
MBP1	CDC28	YDL056W	YBR160W		14574415:by Ubersax et al., (2003);													18231587:Manderson E.N. et al., (2008);																	5.50581
MKK1	MKK2	YOR231W	YPL140C					19269370:Fiedler D. et al, (2009);20093466:by Costanzo M. et al, (2010) YOR231W as query, YPL140C as array. Score : -0.223. P-value : 3.29E-23. ;													8386320:Irie K et al (1993) Deletion of both MKK1 and MKK2 results in temperature-sensitive cell lysis defect;			8524219:Yashar B et al (1995) MKK1 S386P hyperactive allele can rescue mkk1mkk2 cell lysis defect;	16380504:Both mutants are sensitive to Unfolded Protein Response (UPR)-inducing agents, such as tunicamycin, beta-mercaptoethanol or DTT. Chen Y. et al, (2005);		12361575:van Drogen F et al (2002) Mkk1 and MKk2 localize to sites of polarized growth.;								5.50095
MKK2	MKK1	YPL140C	YOR231W					19269370:Fiedler D. et al, (2009);20093466:by Costanzo M. et al, (2010) YOR231W as query, YPL140C as array. Score : -0.223. P-value : 3.29E-23. ;													8386320:Irie K et al (1993) Deletion of both MKK2 and MKK1 results in a temperature-sensitive cell lysis defect.;			8524219:Yashar B et al (1995) MKK1 S386P hyperactive allele can rescue mkk1mkk2 cell lysis defect;	16380504:Both mutants are sensitive to Unfolded Protein Response (UPR)-inducing agents, such as tunicamycin, beta-mercaptoethanol or DTT. Chen Y. et al, (2005);		12361575:van Drogen F et al (2002) Mkk1 and MKk2 localize to sites of polarized growth.;								5.50095
PPZ1	SKY1	YML016C	YMR216C																	16530282:Porat et al. (2006).;						11113192:Erez AND Kahana (2001). Overexpression of SKY1 leads to increased sensitivity to spermine and LiCl. The increased sensitivity to LiCl is suppressed by deletion of PPZ1.;									5.49118
TPK1	MCK1	YJL164C	YNL307C																	11877433:Rayner et al., 2002: The ability of Tpk1 (or Tpk1-Bcy1 complex) to phosphorylate Cdc19 (pyruvate kinase) in vitro, is markedly reduced by the addition of purified Mck1 to the protein samples. Mck1 therefore seems to inhibit the kinase activity of Tpk1 directly.;						11877433:Rayner et al., 2002: Tpk1 activity, as inferred from pyruvate kinase activity assays, is higher in mck1 mutants or cells expressing catalytically inactive Mck1 (D164A). Tpk1 inhibition is not observed with Mck1 Y199F, a tyrosine-specific autophophorylation mutant.;									5.49118
PHO85	CDC28	YPL031C	YBR160W														11160944:by Honey et al (2001) Copurified with Clb2 containing a multi-affinity purification tag and identified by mass spec.;				12029525:cln1 cln2 MET3pr-PHO85 dead on medium met. cdc28 not tested) Mao 2002 ;19823668:cln3 pho85 strain slowed in G1. Huang 2009;7973731:cln1 cln2 pcl1 pcl2 strain inviable. Measday V 1994;19458192:Zou J. et al. (2009) This gene is synthetic lethal in cln1 delete cln2 delete.;			19823668:Overexpression of PCL1 or PCL9 suppresses cln3 delete defect in WHI5-dependent toxicity Huang 2009 ;											5.44502
CRH1	SLT2	YGR189C	YHR030C			19234305:Garcia R et al (2009) Zymolyase-induced CRH1 transcription depends on Slt2.;																			14739279:Garcia R et al (2004) crh1 and slt2 are sensitive to Congo Red;							17088254:Serrano R et al (2006) Alkaline induced CRH1 expression is reduced in slt2 mutant.;18184748:Bermejo C et al (2008) Zymolyase induced CRH1 expression is reduced in slt2 mutant. Also this zymolyase induced CRH1 expression is exerted through Rlm1 transcription factor.;10594829:Jung US et al (1999) CRH1 transcript is increased in cells overexpressing MKK1[S386P] gain-of-function allele, whic…			5.43553
DFG5	SLT2	YMR238W	YHR030C			19234305:Garcia R et al (2009) Zymolyase-induced DFG5 transcription depends on Slt2.;																			17088254:Serrano R et al (2006) dfg5 and slt2 mutants are sensitive to alkaline media (pH 7.8);							17088254:Serrano R et al (2006) Alkaline induced DFG5 expression is reduced in slt2 mutant.;10594829:Jung US et al (1999) DFG5 transcript is increased in cells overexpressing MKK1[S386P] gain-of-function allele, which increases Slt2 kinase activity.;			5.43553
DSE1	CBK1	YER124C	YNL161W			12972564:Nelson B. et al, (2003) DSE1 transcription is repressed in cbk1 null;11259593:Transcription increases in a cbk1 delete by microarrays. Bidlingmaier S. et al, (2001) ;	14562095:Colocalized in the bud neck. by Huh WK. et al, (2003);																									19546315:Bourens M. et al, (2009) DSE1 mRNA is reduced in cbk1 mutant by qPCR;			5.4022
CDC15	STE20	YAR019C	YHL007C																		16672381:Reiser V et al (2006) Deletion of STE20 enhances the temperature sensitivity of cdc15-2.;			16672381:Reiser V et al (2006) Temperature sensitivity of cdc15-2 is suppressed by overexpression of STE20;								16672381:Reiser V et al (2006) Suppression of cdc15-2 temperature sensitivity by addition of sorbitol depends on STE20;			5.39183
CLB2	CAK1	YPR119W	YFL029C																		8752210:Kaldis P. et al, (1996);			8752210:Kaldis P. et al, (1996) Overexpression of CLB2 suppresses growth defects of cak1-22 TS allele at non-permissive temperatures;								9286668:reduced and delayed CLB2 RNA accumulation in cak1-1. Sutton 1997 ;			5.39183
MOB2	KIC1	YFL034C-B	YHR102W																		16552603:Bogomolnaya LM. et al, (2006);			15947194:Voth WP. et al, (2005) Overexpression of MOB2 weakly suppresses kic1 mutant colony defects;								12972564:Nelson B. et al, (2003) Mob2-GFP is not detected in kic1 delete (reduced abundance);			5.39183
PCL2	SLT2	YDL127W	YHR030C																		11139490:Lenburg ME et al (2001) slt2, pcl1, pcl2 triple mutant is inviable on standard medium, but are viable on medium containing 1M sorbitol.;17461973:Nehil MT (2007) slt2 pcl1 pcl2 triple mutant is lethal at 37C.;			9065400:Madden K et al (1997) High copies of Pcl2 can suppress slt2 mutant defects (high temperature growth defect, cell lysis defect and projection formation defect).;								11533240:Baetz K et al (2001) Heat shock and alpha-factor induced SBF (SWI4-SWI6) localization to the promoter of Pcl2 is reduced in slt2 mutant.;			5.39183
ACE2	CDC28	YLR131C	YBR160W		14574415:by Ubersax et al., (2003);15744308:by Loog and Morgan (2005);	19779198:Holt et al. (2009). Phosphorylated peptides whose abundance decreased by more than 50%, in vivo, following Cdk1-as inhibition. Assay: chemical inhibition of Cdk1 followed by quantitative mass spectrometry.;																													5.3792
[truncated: 25,959 more rows]
